# Supplementary material for: Analysis of immune related gene expression profiles and immune cell components in patients with Barrett esophagus
Source: Sci Rep. 2022 Jun 2;12:9209. doi: 10.1038/s41598-022-13200-6 (PMC9163054; doi:10.1038/s41598-022-13200-6)
Supplement: Supplementary file 1 — Supplementary Information 1. [file 41598_2022_13200_MOESM1_ESM.xls]

Supplementary table 1 DEGs between BE and NE samples
Gene	conMean	treatMean	logFC	pValue	FDR
A1CF	4.010962875	5.191596975	1.1806341	1.38E-08	1.38E-07
A2M	6.20536675	8.358821675	2.153454925	1.77E-10	6.26E-09
AADAC	4.95277275	6.682538275	1.729765525	2.69E-10	8.13E-09
ABCA8	2.765316875	4.9976422	2.232325325	2.94E-08	2.48E-07
ABCC3	5.493563525	7.62147805	2.127914525	1.98E-09	3.26E-08
ABCG1	3.5566889	4.75724885	1.20055995	3.31E-07	1.81E-06
ABCG2	3.668756875	4.725510875	1.056754	0.003701556	0.007263418
ABHD14A	4.965291575	6.1911188	1.225827225	1.09E-09	2.14E-08
ABHD2	3.95925425	5.4752889	1.51603465	2.59E-14	3.05E-11
ABHD5	5.662149925	4.38532215	-1.276827775	3.54E-09	4.95E-08
ABLIM3	6.858393725	4.86471845	-1.993675275	1.12E-08	1.17E-07
ACACB	3.1393068	4.6982646	1.5589578	8.95E-09	9.88E-08
ACADM	8.760567675	7.40864895	-1.351918725	1.48E-11	1.23E-09
ACKR4	2.566682625	5.00211915	2.435436525	1.29E-12	2.54E-10
ACO1	5.76010535	6.79940535	1.0393	5.58E-10	1.33E-08
ACPP	8.187979775	5.6005993	-2.587380475	7.57E-10	1.65E-08
ACSL5	4.3197506	6.55418475	2.23443415	1.76E-08	1.66E-07
ACTA2	3.54759785	4.8743598	1.32676195	3.84E-08	3.09E-07
ACTG2	3.9315925	6.37564655	2.44405405	7.88E-08	5.50E-07
ADAM28	3.0451008	4.851026975	1.805926175	1.58E-14	3.02E-11
ADAMTS5	2.514724875	3.591236	1.076511125	5.49E-09	6.77E-08
ADCY7	5.40687555	4.115614575	-1.291260975	7.68E-10	1.65E-08
ADGRA3	3.843032175	4.8685275	1.025495325	1.12E-08	1.17E-07
ADGRE5	4.30888455	5.834075925	1.525191375	3.44E-10	9.44E-09
ADGRF1	5.825170375	3.703331125	-2.12183925	2.84E-11	1.84E-09
ADGRL2	6.380255725	4.9879076	-1.392348125	3.84E-08	3.09E-07
ADH1B	2.638906225	3.78332535	1.144419125	4.13E-06	1.64E-05
ADH1C	4.6446563	7.778224825	3.133568525	9.03E-08	6.15E-07
ADH7	8.269846575	6.0985104	-2.171336175	1.12E-08	1.17E-07
ADK	6.4420311	4.805369425	-1.636661675	2.92E-10	8.61E-09
ADM	8.232999	6.9890443	-1.2439547	1.02E-07	6.81E-07
ADORA2B	5.00876605	3.8388302	-1.16993585	8.57E-07	4.13E-06
ADRA2A	2.391816225	3.66635885	1.274542625	7.39E-07	3.64E-06
ADTRP	3.297111375	5.088829125	1.79171775	3.21E-12	4.45E-10
AFDN-DT	4.1901903	3.1814254	-1.0087649	7.67E-13	1.97E-10
AFF4	4.28406935	2.92655795	-1.3575114	9.08E-09	9.96E-08
AGMAT	2.37700055	3.3870214	1.01002085	1.57E-08	1.52E-07
AGR2	6.352145	11.3337756	4.9816306	2.98E-09	4.36E-08
AHCYL2	4.50585505	5.567875075	1.062020025	5.04E-09	6.41E-08
AHNAK2	8.509188725	6.02678815	-2.482400575	1.56E-09	2.75E-08
AKAP12	2.69417095	4.040854225	1.346683275	1.59E-08	1.53E-07
AKAP2	3.348327275	4.5376422	1.189314925	2.28E-10	7.32E-09
AKR1B10	9.68586755	11.30640168	1.620534125	2.36E-09	3.71E-08
AKR1C2	9.201682275	10.31020448	1.1085222	1.61E-07	9.90E-07
AKR1C3	7.816257275	9.9646561	2.148398825	1.02E-09	2.05E-08
AKR7A3	5.757451825	8.245316725	2.4878649	3.40E-11	2.06E-09
ALCAM	4.54707825	5.933662175	1.386583925	6.93E-08	4.97E-07
ALDH1A1	5.93297565	8.80409135	2.8711157	1.98E-09	3.26E-08
ALDH1A3	7.811445175	5.588173275	-2.2232719	2.99E-09	4.36E-08
ALDH3B2	4.9982586	3.3041798	-1.6940788	2.59E-11	1.75E-09
ALDH9A1	9.97984275	8.879107325	-1.100735425	2.20E-08	1.97E-07
ALDOB	2.95316735	4.555360325	1.602192975	3.84E-08	3.09E-07
ALOX12	8.2748096	5.04854415	-3.22626545	2.02E-07	1.20E-06
ALOX15B	6.029371425	4.181988475	-1.84738295	2.47E-10	7.79E-09
AMOTL2	7.24217705	6.150236075	-1.091940975	2.94E-08	2.48E-07
ANG	4.21005855	6.89273375	2.6826752	1.47E-09	2.64E-08
ANKMY2	6.1997831	7.2315337	1.0317506	5.00E-08	3.82E-07
ANKRD10	5.168905475	6.4192159	1.250310425	9.77E-11	4.16E-09
ANKRD40CL	2.132148325	4.278565825	2.1464175	6.93E-08	4.97E-07
ANO1	3.58081885	4.9665167	1.38569785	2.06E-06	8.88E-06
ANPEP	3.44188945	5.90347595	2.4615865	0.002178261	0.004539998
ANXA1	12.62823048	10.12337935	-2.504851125	1.79E-10	6.31E-09
ANXA10	4.022043225	9.6108405	5.588797275	2.36E-09	3.71E-08
ANXA4	7.72997615	9.341747025	1.611770875	4.74E-08	3.66E-07
ANXA9	7.16934265	4.406743725	-2.762598925	3.54E-09	4.95E-08
AOC1	3.75877105	6.877560075	3.118789025	1.70E-08	1.62E-07
AOC3	2.250989675	3.593393575	1.3424039	2.57E-08	2.22E-07
AP2B1	4.4849709	6.070195975	1.585225075	2.10E-09	3.38E-08
APLNR	3.750746975	4.84624335	1.095496375	2.28E-10	7.32E-09
APOBEC1	2.97554625	5.604280025	2.628733775	2.63E-09	3.99E-08
APOL1	5.11339355	7.051268575	1.937875025	8.22E-11	3.72E-09
APP	5.61401885	6.756522475	1.142503625	1.77E-10	6.26E-09
AQP3	9.7658796	7.674860375	-2.091019225	7.50E-07	3.68E-06
ARF6	7.729209725	6.374997525	-1.3542122	4.05E-10	1.07E-08
ARG1	4.3360524	2.7578813	-1.5781711	2.02E-07	1.20E-06
ARG2	4.949172275	3.353701025	-1.59547125	5.49E-09	6.77E-08
ARHGAP10	6.490853125	5.204986	-1.285867125	2.40E-08	2.11E-07
ARHGAP29	3.941508875	5.4112061	1.469697225	5.57E-08	4.17E-07
ARL14	3.8683233	7.09339525	3.22507195	4.80E-11	2.63E-09
ARL4C	5.566460375	4.432282625	-1.13417775	8.98E-10	1.86E-08
ARMCX3	4.858433675	6.18446865	1.326034975	3.10E-11	1.93E-09
ARNTL2	7.770621275	5.4661675	-2.304453775	8.11E-08	5.63E-07
ARPC1B	6.65903635	8.005601525	1.346565175	8.98E-10	1.86E-08
ASAP2	6.029138125	7.469421725	1.4402836	1.93E-10	6.63E-09
ASL	6.691169	7.73613665	1.04496765	6.91E-08	4.97E-07
ASPA	2.787034375	4.2404315	1.453397125	2.82E-09	4.18E-08
ASPN	2.764785825	4.722647075	1.95786125	1.12E-07	7.32E-07
ASRGL1	3.909755425	5.1742661	1.264510675	5.31E-11	2.81E-09
ATF7IP2	4.5956471	5.7003132	1.1046661	1.86E-08	1.73E-07
ATP10D	7.163772225	5.9818556	-1.181916625	2.99E-06	1.23E-05
ATP12A	4.590677075	3.2640695	-1.326607575	8.46E-09	9.41E-08
ATP2A3	3.46635405	5.559720075	2.093366025	9.47E-09	1.03E-07
ATP2B1	3.84782545	4.88121935	1.0333939	2.16E-11	1.58E-09
ATP2C2	4.2566066	5.76339685	1.50679025	1.15E-06	5.35E-06
ATP4A	3.87599415	6.807901775	2.931907625	4.36E-05	0.000135889
ATP4B	3.506972225	6.9552234	3.448251175	1.12E-05	3.99E-05
ATP6V0A4	4.58570125	2.678214475	-1.907486775	2.92E-10	8.61E-09
ATP7B	3.004106975	4.90312735	1.899020375	1.16E-10	4.74E-09
ATP8B1	5.75479245	7.06456285	1.3097704	7.54E-09	8.59E-08
AZGP1	1.944695375	4.811223175	2.8665278	2.59E-11	1.75E-09
B4GAT1	4.66370085	5.8318934	1.16819255	2.35E-10	7.50E-09
BACE2	6.8832099	8.0509058	1.1676959	1.56E-09	2.75E-08
BAG3	8.194654025	7.174137075	-1.02051695	5.22E-07	2.69E-06
BAMBI	2.981004025	4.308355575	1.32735155	2.24E-08	1.99E-07
BBOX1	6.125540875	3.357313525	-2.76822735	1.67E-09	2.88E-08
BCAP29	6.132471875	4.875041025	-1.25743085	2.99E-09	4.36E-08
BCAS1	4.416412725	6.2109011	1.794488375	1.94E-09	3.26E-08
BCL11A	6.149356775	4.507550925	-1.64180585	2.08E-08	1.88E-07
BCL2L14	3.8802285	6.3101027	2.4298742	3.17E-10	9.10E-09
BCO1	2.463701525	3.647951475	1.18424995	1.05E-08	1.11E-07
BDKRB1	4.61693795	3.380899825	-1.236038125	2.29E-07	1.33E-06
BDKRB2	6.458501425	5.448012775	-1.01048865	2.63E-09	3.99E-08
BEX4	7.233468625	5.37199745	-1.861471175	1.79E-07	1.08E-06
BFAR	5.065003275	6.21446825	1.149464975	5.77E-12	6.42E-10
BHLHE40	6.4478276	5.388627075	-1.059200525	1.95E-06	8.49E-06
BHLHE41	3.617779975	5.569292875	1.9515129	1.31E-07	8.37E-07
BICD2	6.87148165	5.155357525	-1.716124125	3.71E-07	2.00E-06
BIN1	4.023259625	5.161976475	1.13871685	3.36E-09	4.79E-08
BIRC3	3.344588075	4.756482075	1.411894	5.28E-08	4.00E-07
BLVRA	6.02334015	4.792763975	-1.230576175	9.74E-09	1.05E-07
BLZF1	4.277673025	3.139832	-1.137841025	5.15E-10	1.28E-08
BMP2	3.642679225	6.02947245	2.386793225	5.77E-12	6.42E-10
BMP4	4.2172818	5.4061458	1.188864	1.12E-08	1.17E-07
BNIP3	7.559871025	5.78420855	-1.775662475	6.30E-07	3.17E-06
BPGM	6.608071125	4.963523425	-1.6445477	9.74E-09	1.05E-07
BTBD3	4.82342315	6.4455498	1.62212665	1.33E-09	2.46E-08
BTNL8	3.33135705	5.518296675	2.186939625	2.06E-06	8.88E-06
C11ORF24	5.404852125	6.466216675	1.06136455	3.63E-10	9.90E-09
C12ORF29	7.4414877	6.19980035	-1.24168735	1.19E-08	1.22E-07
C18ORF25	4.6995554	3.2166624	-1.482893	3.29E-07	1.81E-06
C1S	4.60500145	6.34945825	1.7444568	7.87E-09	8.91E-08
C1ORF115	3.8176191	6.259206125	2.441587025	6.73E-09	7.88E-08
C3ORF14	6.22478925	4.55860025	-1.666189	2.09E-10	6.89E-09
C3ORF52	3.160868525	4.796916575	1.63604805	1.48E-11	1.23E-09
C4BPB	3.424556975	4.83303815	1.408481175	1.18E-07	7.63E-07
C4ORF19	4.4184144	5.994454575	1.576040175	2.15E-07	1.26E-06
C5ORF30	4.193620175	5.431887175	1.238267	9.77E-11	4.16E-09
CA12	6.644618475	5.454820475	-1.189798	9.80E-06	3.55E-05
CA2	6.70630645	10.47829115	3.7719847	8.02E-11	3.72E-09
CA9	3.19349335	5.87423675	2.6807434	3.44E-10	9.44E-09
CADPS2	3.60602725	5.58083385	1.9748066	1.67E-13	9.21E-11
CALB2	5.34977965	4.056508825	-1.293270825	3.71E-07	2.00E-06
CALML3	5.574521625	3.7200111	-1.854510525	3.15E-07	1.73E-06
CALML4	4.11990645	6.83494175	2.7150353	4.41E-09	5.81E-08
CALML5	5.428892975	3.96876815	-1.460124825	2.58E-07	1.47E-06
CAPN9	3.01836505	6.773334375	3.754969325	1.29E-12	2.54E-10
CARD14	4.338694075	3.325182025	-1.01351205	7.39E-08	5.22E-07
CARHSP1	9.18276595	7.7535809	-1.42918505	1.86E-08	1.73E-07
CASP7	5.639141275	6.973442925	1.33430165	5.70E-08	4.25E-07
CBLIF	3.86232765	7.46953415	3.6072065	1.75E-06	7.72E-06
CBR3	7.587338675	5.74945545	-1.837883225	1.70E-07	1.03E-06
CCDC6	5.23927235	3.70635285	-1.5329195	2.83E-09	4.18E-08
CCDC68	3.40894345	5.60409935	2.1951559	5.77E-12	6.42E-10
CCL11	3.648383725	5.3850937	1.736709975	3.29E-09	4.70E-08
CCL14	3.57483815	4.8829417	1.30810355	6.93E-08	4.97E-07
CCNG2	8.36888165	6.362925325	-2.005956325	1.14E-09	2.21E-08
CCNO	3.4972361	4.5426417	1.0454056	2.59E-11	1.75E-09
CCPG1	3.634602875	4.792594475	1.1579916	2.09E-10	6.89E-09
CCRL2	3.144049125	4.34536445	1.201315325	6.91E-08	4.97E-07
CD151	5.8683719	7.088060975	1.219689075	5.31E-11	2.81E-09
CD1A	5.15577265	3.328253775	-1.827518875	5.01E-13	1.57E-10
CD207	5.376524325	2.956074675	-2.42044965	1.61E-10	5.93E-09
CD36	2.418504525	3.461564575	1.04306005	3.17E-10	9.10E-09
CD46	7.4272307	6.34265165	-1.08457905	3.44E-10	9.44E-09
CD9	11.4878755	10.12439588	-1.363479625	1.75E-09	3.01E-08
CDA	7.121300075	5.05607825	-2.065221825	0.000120365	0.000338739
CDC14B	2.712830975	3.9939049	1.281073925	5.24E-12	6.12E-10
CDC42BPA	4.21880315	5.623659725	1.404856575	8.03E-11	3.72E-09
CDHR2	5.09613075	6.9229937	1.82686295	1.12E-08	1.17E-07
CDK5RAP3	7.1640806	8.25420425	1.09012365	8.05E-10	1.73E-08
CDK7	7.719604675	6.53012455	-1.189480125	4.38E-08	3.44E-07
CDKN2AIP	6.458516025	5.0388375	-1.419678525	7.57E-10	1.65E-08
CEACAM1	6.652363025	5.628820475	-1.02354255	3.17E-06	1.30E-05
CEACAM7	5.814005625	3.753098875	-2.06090675	1.67E-09	2.88E-08
CELSR2	6.062563925	4.721605525	-1.3409584	4.75E-06	1.85E-05
CEMIP2	4.17778445	6.09591995	1.9181355	4.41E-09	5.81E-08
CENPU	7.1433979	5.8270339	-1.316364	1.26E-10	5.00E-09
CEP76	5.293066975	3.971734525	-1.32133245	9.08E-10	1.86E-08
CERS2	5.475386575	6.741256825	1.26587025	3.86E-10	1.03E-08
CERS4	5.113525025	3.85899585	-1.254529175	4.99E-07	2.58E-06
CES1	6.972778575	4.658871125	-2.31390745	4.37E-10	1.14E-08
CETN3	7.520336475	6.4969828	-1.023353675	1.66E-08	1.59E-07
CFI	5.028462975	6.08556045	1.057097475	0.001973111	0.00415075
CH25H	5.05516595	3.438210075	-1.616955875	3.54E-12	4.75E-10
CHAC1	6.4940384	4.7609928	-1.7330456	1.38E-08	1.38E-07
CHGA	5.450329275	7.2673727	1.817043425	2.63E-09	3.99E-08
CHI3L1	3.88337175	2.7595442	-1.12382755	3.15E-07	1.73E-06
CHIA	3.9335666	6.215382425	2.281815825	0.000981673	0.002229067
CHIC2	7.670946025	6.425580675	-1.24536535	4.31E-12	5.41E-10
CHKA	3.711008125	5.71716945	2.006161325	5.77E-12	6.42E-10
CITED2	7.26359855	5.393148275	-1.870450275	1.02E-07	6.81E-07
CKB	6.092231925	7.511518475	1.41928655	5.72E-05	0.00017326
CKMT2	3.0423101	4.095977	1.0536669	0.011539502	0.019979572
CLCA2	8.379289575	5.01565125	-3.363638325	3.06E-08	2.58E-07
CLCA4	10.85398028	6.450330325	-4.40364995	2.10E-09	3.38E-08
CLDN10	5.96858395	4.139638025	-1.828945925	1.83E-08	1.71E-07
CLDN18	3.606297675	7.877674025	4.27137635	7.13E-10	1.59E-08
CLDN8	4.038874775	2.481280775	-1.557594	9.77E-11	4.16E-09
CLDND1	6.9224056	5.5255286	-1.396877	1.76E-08	1.66E-07
CLEC2B	7.6602739	5.92143195	-1.73884195	7.99E-09	8.98E-08
CLEC7A	5.21427715	3.714241525	-1.500035625	2.23E-09	3.56E-08
CLIC3	9.61238865	7.14867375	-2.4637149	2.15E-06	9.23E-06
CLIP1	6.89718995	5.4109666	-1.48622335	9.65E-10	1.96E-08
CLIP2	3.79894485	4.9632793	1.16433445	1.05E-12	2.29E-10
CLIP4	4.575818625	3.439224325	-1.1365943	8.31E-10	1.75E-08
CLMN	3.204629225	5.010330825	1.8057016	3.56E-09	4.95E-08
CLPX	6.604085	5.440743025	-1.163341975	1.36E-11	1.21E-09
CLU	4.015221325	5.99503925	1.979817925	1.33E-09	2.46E-08
CMAS	6.8881639	5.7309431	-1.1572208	3.48E-07	1.89E-06
CNN1	3.89004	5.03988005	1.14984005	1.31E-07	8.37E-07
CNN3	8.52325425	6.829837575	-1.693416675	2.66E-10	8.13E-09
COL15A1	3.93889255	5.99803335	2.0591408	2.47E-10	7.79E-09
COL1A2	4.63808435	7.384451375	2.746367025	3.40E-11	2.06E-09
COL3A1	4.070800275	6.1962701	2.125469825	1.63E-10	5.93E-09
COL4A1	3.904145575	5.0030699	1.098924325	2.44E-09	3.80E-08
COL4A2	3.81908705	5.606355825	1.787268775	5.58E-10	1.33E-08
COL4A5	4.51753475	6.329474175	1.811939425	1.97E-11	1.52E-09
COL5A1	3.366995425	4.3736063	1.006610875	2.38E-12	3.74E-10
COL5A2	3.030490475	4.863777325	1.83328685	3.54E-12	4.75E-10
COL6A2	3.58757135	4.753456125	1.165884775	1.49E-08	1.45E-07
COL6A3	4.249380775	6.52287345	2.273492675	5.58E-10	1.33E-08
COTL1	5.216528675	7.1855678	1.969039125	6.73E-09	7.88E-08
CPA2	3.150870575	5.1369957	1.986125125	0.007578886	0.013724725
CPA4	5.60625665	4.07698055	-1.5292761	4.68E-08	3.63E-07
CPD	4.632253825	5.716219525	1.0839657	6.05E-10	1.41E-08
CPEB3	5.738009825	4.4259542	-1.312055625	9.72E-10	1.96E-08
CPNE3	7.463541925	6.211893425	-1.2516485	1.23E-07	7.95E-07
CPT1B	4.790997975	5.826711525	1.03571355	3.21E-10	9.13E-09
CPVL	5.394316025	4.14331925	-1.250996775	4.86E-11	2.63E-09
CRABP2	9.4359944	6.69694545	-2.73904895	4.14E-06	1.64E-05
CRCT1	10.86816248	6.3168683	-4.551294175	3.42E-08	2.83E-07
CREB3L1	3.5224037	4.944746575	1.422342875	2.82E-09	4.18E-08
CRIP1	7.5103413	8.68165445	1.17131315	6.25E-06	2.36E-05
CRISP2	4.1837905	2.476169375	-1.707621125	4.75E-09	6.09E-08
CRISP3	9.5334822	4.805621225	-4.727860975	1.76E-08	1.66E-07
CRISPLD2	3.66922995	5.71984125	2.0506113	5.24E-12	6.12E-10
CRNN	12.35278378	7.5950362	-4.757747575	9.21E-11	4.07E-09
CRYAB	8.245499175	6.459931275	-1.7855679	1.15E-05	4.08E-05
CRYBG1	9.7105151	8.072706775	-1.637808325	2.65E-09	4.00E-08
CRYBG2	6.03157355	4.776213875	-1.255359675	1.83E-08	1.71E-07
CRYM	6.65281825	5.2741054	-1.37871285	1.38E-09	2.54E-08
CSGALNACT1	2.977252075	4.025852325	1.04860025	6.35E-09	7.53E-08
CSRP2	8.22072685	6.4194933	-1.80123355	1.63E-10	5.93E-09
CST6	7.1938593	4.51898445	-2.67487485	7.69E-08	5.41E-07
CSTA	13.0008303	10.5389618	-2.4618685	4.88E-08	3.76E-07
CSTB	13.0942507	11.5840719	-1.5101788	3.51E-11	2.10E-09
CTSE	4.9487876	10.2150799	5.2662923	3.17E-09	4.56E-08
CTSO	3.971058875	5.2007668	1.229707925	1.58E-07	9.78E-07
CTSV	7.808778075	6.289539625	-1.51923845	3.92E-06	1.57E-05
CUL4B	6.1475244	4.83535425	-1.31217015	7.87E-09	8.91E-08
CWH43	6.324207925	4.62934295	-1.694864975	9.42E-07	4.50E-06
CXCL14	7.2233667	8.345497925	1.122131225	1.86E-06	8.14E-06
CXCL3	3.007726825	4.46237965	1.454652825	7.68E-06	2.84E-05
CXCR2	7.05019625	3.958801325	-3.091394925	1.79E-11	1.39E-09
CXCR4	3.31988495	4.6149337	1.29504875	1.29E-08	1.30E-07
CYB5R2	5.65553685	4.607714825	-1.047822025	0.000391254	0.000974873
CYBA	7.45905035	8.76921485	1.3101645	3.77E-09	5.20E-08
CYP11A1	4.250353425	2.79794485	-1.452408575	1.36E-11	1.21E-09
CYP2E1	6.354389675	4.141548575	-2.2128411	2.32E-08	2.05E-07
CYP2J2	6.717860825	5.435316325	-1.2825445	1.05E-12	2.29E-10
CYP3A5	7.17695115	8.610734025	1.433782875	7.54E-09	8.59E-08
CYP4B1	7.177171025	4.688220875	-2.48895015	5.49E-09	6.77E-08
CYTIP	3.09874815	4.81596585	1.7172177	1.55E-09	2.75E-08
DAAM1	6.771527275	5.75078555	-1.020741725	9.93E-07	4.72E-06
DAB2	3.078217125	4.2174607	1.139243575	2.84E-11	1.84E-09
DACT1	1.9620898	2.974788025	1.012698225	4.10E-08	3.26E-07
DAP	5.83212885	7.242388425	1.410259575	1.77E-10	6.26E-09
DAPK1	2.73644255	4.11644455	1.380002	2.10E-09	3.38E-08
DAPK2	3.8137871	4.849141775	1.035354675	8.22E-11	3.72E-09
DAZ2	2.6003039	4.305547975	1.705244075	0.001086963	0.002438816
DCN	5.123033925	6.81653315	1.693499225	2.24E-08	1.99E-07
DDAH1	7.80141035	9.2107144	1.40930405	9.47E-09	1.03E-07
DDC	3.2334633	4.3714027	1.1379394	3.06E-08	2.58E-07
DDX60	4.53225215	7.222475125	2.690222975	2.08E-08	1.88E-07
DEFB4A	6.2524781	5.0880495	-1.1644286	0.007099209	0.012956852
DEPTOR	5.0054968	6.4691672	1.4636704	4.76E-10	1.22E-08
DGKA	6.550555225	5.476851125	-1.0737041	7.76E-07	3.80E-06
DGKD	4.673793475	7.306991125	2.63319765	8.47E-12	8.70E-10
DHRS1	8.8912228	7.836377325	-1.054845475	1.04E-06	4.91E-06
DHRS9	8.5319192	7.272686975	-1.259232225	1.04E-06	4.91E-06
DIO2	5.759557	4.040496175	-1.719060825	2.28E-10	7.32E-09
DIPK1A	2.830526625	3.851643775	1.02111715	2.16E-11	1.58E-09
DIXDC1	3.311703675	4.3709728	1.059269125	6.68E-07	3.33E-06
DKK1	7.2029592	4.345308775	-2.857650425	8.08E-06	2.98E-05
DKK4	4.679038525	3.560543625	-1.1184949	4.68E-08	3.63E-07
DMBT1	4.6108079	6.555297375	1.944489475	1.45E-07	9.15E-07
DNAJB1	8.441000475	7.068423825	-1.37257665	5.57E-08	4.17E-07
DNAJB6	6.81149605	5.713553625	-1.097942425	5.58E-10	1.33E-08
DNAJC10	3.66581835	4.74527075	1.0794524	8.31E-10	1.75E-08
DNAJC22	2.45822115	3.52441265	1.0661915	1.98E-09	3.26E-08
DNASE1L3	6.887202675	4.8977027	-1.989499975	1.23E-09	2.32E-08
DNMBP	5.619544825	7.239108925	1.6195641	9.46E-13	2.23E-10
DOCK9	5.20893995	3.75143175	-1.4575082	5.58E-10	1.33E-08
DPP4	2.514093	3.8781292	1.3640362	9.74E-09	1.05E-07
DPT	3.20217005	4.6267567	1.42458665	3.15E-07	1.73E-06
DPYD	6.831733575	5.42455795	-1.407175625	1.94E-12	3.32E-10
DPYSL2	4.7207134	6.40664215	1.68592875	2.26E-09	3.58E-08
DRAM1	3.6585868	4.967872075	1.309285275	6.73E-09	7.88E-08
DSC2	6.053898525	4.802084875	-1.25181365	0.000142644	0.000395311
DSC3	8.19369415	4.918535	-3.27515915	6.00E-09	7.19E-08
DSE	5.947282925	4.920027625	-1.0272553	1.68E-07	1.03E-06
DSG1	5.5016063	3.613485525	-1.888120775	0.000224032	0.000592881
DSG2	7.336202925	9.2326672	1.896464275	3.56E-09	4.95E-08
DSG3	9.395317475	5.979816375	-3.4155011	4.49E-08	3.50E-07
DTX4	5.1883247	7.20586465	2.01753995	2.15E-12	3.52E-10
DUOX1	6.936656175	5.2396088	-1.697047375	1.83E-08	1.71E-07
DUOX2	6.7797239	7.901349925	1.121626025	6.83E-05	0.000203944
DUSP14	6.84281355	4.813402775	-2.029410775	1.15E-06	5.35E-06
DUSP4	3.9519467	5.8977829	1.9458362	5.77E-12	6.42E-10
DUSP5	8.70290635	5.533396625	-3.169509725	1.18E-06	5.49E-06
DUSP6	4.27092595	5.5288886	1.25796265	1.49E-11	1.23E-09
ECM1	11.5548277	7.97868825	-3.57613945	7.97E-09	8.98E-08
EDEM3	4.13368245	5.185282025	1.051599575	4.75E-09	6.09E-08
EDN1	3.64239995	4.71763585	1.0752359	5.04E-09	6.41E-08
EFHD2	6.451476	7.6793696	1.2278936	3.17E-09	4.56E-08
EFNB2	5.619136875	6.93542505	1.316288175	2.50E-09	3.86E-08
EFS	5.8533136	4.247087425	-1.606226175	3.54E-09	4.95E-08
EGFL6	6.203387875	4.63866575	-1.564722125	1.96E-08	1.80E-07
EHD3	8.061452625	5.3127676	-2.748685025	1.19E-08	1.22E-07
EHF	4.2112631	2.9101035	-1.3011596	1.25E-06	5.76E-06
ELOVL4	5.085340675	3.2033226	-1.882018075	8.90E-07	4.28E-06
EMP1	9.8193837	6.730347075	-3.089036625	7.56E-10	1.65E-08
ENAH	4.62807675	6.49045755	1.8623808	1.79E-14	3.02E-11
ENDOU	7.970692775	4.800303075	-3.1703897	2.75E-07	1.55E-06
ENPP2	3.389825825	5.519386375	2.12956055	1.98E-07	1.18E-06
ENPP4	2.57705475	4.1045456	1.52749085	1.49E-08	1.45E-07
ENTPD6	6.066446775	7.2022903	1.135843525	1.02E-09	2.05E-08
EPB41L3	6.689791925	3.77817935	-2.911612575	2.09E-10	6.89E-09
EPB41L4A	4.07917835	3.06664285	-1.0125355	5.34E-09	6.69E-08
EPB41L4B	3.954534475	6.0575356	2.103001125	1.23E-09	2.32E-08
EPCAM	6.101146625	9.2127884	3.111641775	1.12E-07	7.32E-07
EPHA2	7.930203025	6.283906225	-1.6462968	4.27E-07	2.25E-06
EPHX3	7.4495256	4.548410875	-2.901114725	1.43E-09	2.59E-08
EPS8	5.386902075	7.33875925	1.951857175	4.41E-09	5.81E-08
EPS8L1	8.286959825	7.12641035	-1.160549475	1.86E-08	1.73E-07
EPS8L3	3.826351575	6.744867225	2.91851565	1.05E-09	2.08E-08
EREG	6.411010925	4.1318755	-2.279135425	7.21E-05	0.000213604
ERN2	6.63965335	8.09494905	1.4552957	6.71E-10	1.53E-08
ERO1A	8.40773565	6.28032215	-2.1274135	1.29E-08	1.30E-07
ESPL1	8.282005375	6.157618675	-2.1243867	6.91E-08	4.97E-07
ESRP1	8.629140425	7.3461096	-1.283030825	1.98E-09	3.26E-08
ESRRG	2.782349625	4.74802085	1.965671225	7.47E-05	0.000220808
ETNK1	6.2227269	7.5549504	1.3322235	1.58E-07	9.78E-07
ETNPPL	1.9921934	3.632063575	1.639870175	0.0292938	0.045596033
EVPL	8.097519275	6.054665975	-2.0428533	6.55E-08	4.77E-07
EXTL2	4.752704725	5.7711174	1.018412675	2.69E-10	8.13E-09
F5	2.965204525	4.768538375	1.80333385	2.90E-12	4.13E-10
FA2H	5.052485725	7.240414625	2.1879289	3.72E-11	2.18E-09
FAAH	4.111742375	5.116449025	1.00470665	1.64E-11	1.31E-09
FABP1	2.521635625	5.339188575	2.81755295	0.006486516	0.011955082
FABP4	3.0893385	4.231504125	1.142165625	8.56E-08	5.87E-07
FABP5	11.948346	10.52689803	-1.421447975	3.94E-06	1.58E-05
FAM13A	4.489692625	5.8042683	1.314575675	2.28E-10	7.32E-09
FAM171A1	5.382615625	7.116125325	1.7335097	5.49E-09	6.77E-08
FAM83E	4.0212756	5.528999125	1.507723525	3.44E-10	9.44E-09
FARP1	3.29558925	4.874305475	1.578716225	2.58E-15	1.52E-11
FAT1	5.5509883	7.22108825	1.67009995	1.16E-12	2.41E-10
FAT2	6.742853425	4.66553665	-2.077316775	2.05E-06	8.87E-06
FBP1	4.261609425	6.3974227	2.135813275	1.50E-10	5.64E-09
FBP2	3.5826715	4.69998295	1.11731145	2.42E-06	1.03E-05
FBXO34	8.828897125	7.74999815	-1.078898975	6.55E-08	4.77E-07
FCER1A	6.258655625	3.51250355	-2.746152075	3.54E-12	4.75E-10
FCGBP	6.2628473	9.15900885	2.89616155	1.06E-07	7.04E-07
FCGRT	5.083170475	6.671363425	1.58819295	2.28E-10	7.32E-09
FER1L4	3.57233195	5.13101205	1.5586801	2.58E-15	1.52E-11
FGFBP1	9.26018145	6.9201831	-2.33999835	2.05E-06	8.87E-06
FHL1	3.148914825	4.21340435	1.064489525	1.02E-07	6.81E-07
FHL2	6.221415425	7.813032575	1.59161715	2.36E-09	3.71E-08
FILIP1L	4.23309105	6.015022	1.78193095	9.08E-09	9.96E-08
FKBP11	5.50045255	6.599302725	1.098850175	3.54E-09	4.95E-08
FKBP1B	6.170961125	7.41067685	1.239715725	1.61E-07	9.90E-07
FLG	8.703332075	4.962889225	-3.74044285	1.86E-06	8.14E-06
FLNB	6.060922825	7.305941075	1.24501825	1.61E-10	5.93E-09
FLRT3	2.433485825	3.61913555	1.185649725	7.69E-08	5.41E-07
FMO2	7.55485075	4.53005045	-3.0248003	1.48E-08	1.45E-07
FMO5	2.58243385	4.56035815	1.9779243	6.71E-10	1.53E-08
FMOD	4.025906525	6.404534325	2.3786278	1.65E-09	2.88E-08
FN1	3.650685475	5.48664125	1.835955775	8.31E-10	1.75E-08
FNDC3B	3.440889575	6.03940585	2.598516275	2.61E-13	1.10E-10
FNDC4	6.04941865	4.86547045	-1.1839482	1.55E-09	2.75E-08
FOLR1	5.20436455	6.34768705	1.1433225	4.18E-07	2.21E-06
FOS	4.158973675	5.9232326	1.764258925	1.04E-05	3.74E-05
FOXA2	2.7365054	4.444894375	1.708388975	4.50E-13	1.56E-10
FOXF1	3.53309415	5.169740725	1.636646575	1.98E-09	3.26E-08
FOXF2	2.753916475	4.316542725	1.56262625	5.15E-10	1.28E-08
FUCA1	6.45825985	8.080319475	1.622059625	9.52E-08	6.45E-07
FUT4	3.51464015	5.325855025	1.811214875	6.55E-10	1.51E-08
FUT8	3.413661575	6.096498075	2.6828365	1.50E-10	5.64E-09
FUT9	1.823511975	3.192816175	1.3693042	5.66E-09	6.91E-08
FZD10	6.301495325	3.9124369	-2.389058425	9.72E-10	1.96E-08
FZD4	4.22571235	5.28943835	1.063726	4.27E-07	2.25E-06
FZD5	3.78795385	4.934277325	1.146323475	8.95E-09	9.88E-08
GABRE	5.8355262	4.4674632	-1.368063	3.74E-05	0.000118709
GABRP	7.816721175	5.95156335	-1.865157825	5.70E-06	2.17E-05
GAL3ST1	2.975030425	4.15573605	1.180705625	7.13E-10	1.59E-08
GALNT10	2.775244225	4.556764675	1.78152045	6.90E-13	1.81E-10
GALNT14	6.6509799	5.168643025	-1.482336875	8.31E-10	1.75E-08
GALNT6	3.898491925	7.284551425	3.3860595	6.36E-12	7.01E-10
GALNT7	8.00494845	9.19299145	1.188043	8.45E-09	9.41E-08
GATA4	2.292938275	3.4799108	1.186972525	0.00010583	0.000301499
GATA6	2.36856265	7.41325425	5.0446916	1.23E-09	2.32E-08
GC	1.892952475	3.98104235	2.088089875	2.20E-07	1.28E-06
GCHFR	7.83860665	6.2172365	-1.62137015	6.70E-10	1.53E-08
GCNT1	3.188553625	5.114348025	1.9257944	1.12E-07	7.32E-07
GFOD2	5.738606675	4.663820025	-1.07478665	1.08E-07	7.17E-07
GFPT1	5.71834625	6.78529875	1.0669525	1.06E-08	1.12E-07
GGH	6.894246375	5.3784854	-1.515760975	2.10E-09	3.38E-08
GGT1	4.3486789	5.564321425	1.215642525	5.15E-10	1.28E-08
GID8	8.1902803	7.1236933	-1.066587	3.61E-08	2.95E-07
GIPC2	3.531265025	4.6029645	1.071699475	2.59E-06	1.09E-05
GJA1	9.197761575	7.90927165	-1.288489925	5.97E-06	2.26E-05
GJB5	6.219744425	4.27139985	-1.948344575	5.48E-07	2.81E-06
GKN1	6.22348905	11.26253218	5.039043125	4.79E-08	3.69E-07
GLRX	4.70400075	5.921554975	1.217554225	2.32E-08	2.05E-07
GLTP	8.606301075	6.5654962	-2.040804875	4.49E-07	2.35E-06
GNA11	5.149573625	6.370125725	1.2205521	1.05E-12	2.29E-10
GNA15	8.477627075	5.616995675	-2.8606314	1.30E-09	2.44E-08
GNAI3	7.69824215	6.583432875	-1.114809275	2.82E-09	4.18E-08
GNE	7.32269375	5.65542095	-1.6672728	2.16E-11	1.58E-09
GNG11	4.81462165	6.1016205	1.28699885	6.91E-08	4.97E-07
GNG4	5.154970025	3.095044175	-2.05992585	2.90E-12	4.13E-10
GOLM1	3.551228275	8.4885976	4.937369325	1.57E-08	1.52E-07
GPA33	4.0237633	5.7809704	1.7572071	2.05E-06	8.87E-06
GPC3	2.646918275	3.730448625	1.08353035	1.40E-07	8.81E-07
GPNMB	7.4337079	5.504838525	-1.928869375	1.41E-08	1.39E-07
GPR35	4.12192725	5.306197025	1.184269775	8.96E-11	3.99E-09
GPR87	7.34280985	4.281768425	-3.061041425	1.16E-10	4.74E-09
GPRC5B	2.8865595	4.3197258	1.4331663	7.00E-12	7.44E-10
GPRC5C	4.150229075	6.496431675	2.3462026	5.24E-12	6.12E-10
GPSM2	6.7419229	5.1325554	-1.6093675	7.53E-11	3.54E-09
GPX2	8.343030675	10.1196316	1.776600925	4.24E-09	5.64E-08
GRAMD1B	4.4190684	5.576967675	1.157899275	6.91E-11	3.38E-09
GRK5	4.005715275	5.331923725	1.32620845	1.02E-09	2.05E-08
GSDMB	3.743055425	5.398412725	1.6553573	3.02E-10	8.79E-09
GSTA1	4.38587935	5.628916525	1.243037175	4.75E-06	1.85E-05
GUCA2B	3.01763745	4.1814934	1.16385595	6.68E-07	3.33E-06
GYS2	5.544927025	2.954855725	-2.5900713	2.29E-07	1.33E-06
HABP2	2.685838425	4.695386525	2.0095481	5.58E-13	1.57E-10
HCAR3	8.2864875	4.73905835	-3.54742915	2.82E-09	4.18E-08
HDC	3.0224595	4.1516534	1.1291939	3.29E-07	1.81E-06
HEPH	2.4540821	3.919253625	1.465171525	6.50E-08	4.76E-07
HERC6	7.8617711	6.395893475	-1.465877625	4.11E-10	1.08E-08
HEXB	6.6690083	7.9457161	1.2767078	4.25E-08	3.36E-07
HGD	2.904629575	5.15276245	2.248132875	3.25E-13	1.32E-10
HIKESHI	5.492226775	4.307104875	-1.1851219	1.20E-08	1.23E-07
HILPDA	5.911264975	4.4481654	-1.463099575	3.52E-06	1.43E-05
HIP1R	5.423513625	6.4307319	1.007218275	1.75E-12	3.14E-10
HIST1H2AD	5.204842	3.73687595	-1.46796605	1.61E-07	9.90E-07
HIST1H2AE	4.288764075	3.25860945	-1.030154625	4.43E-07	2.34E-06
HIST3H2A	5.470432025	4.46864925	-1.001782775	1.49E-07	9.30E-07
HLA-DQB2	5.57111725	3.485069925	-2.086047325	1.21E-11	1.12E-09
HLF	4.82364775	3.1472659	-1.67638185	5.79E-11	3.04E-09
HMGCS2	4.2989092	8.0974028	3.7984936	1.49E-11	1.23E-09
HMOX1	6.885164725	5.32258335	-1.562581375	1.56E-06	7.03E-06
HOPX	11.5231265	8.46107375	-3.06205275	9.00E-08	6.15E-07
HOXA1	5.107739725	3.696545	-1.411194725	1.20E-08	1.23E-07
HOXB7	3.129396175	4.417562925	1.28816675	0.000275804	0.0007117
HPCAL1	4.49460075	6.2836263	1.78902555	7.53E-11	3.54E-09
HPSE	7.3832335	5.160644	-2.2225895	4.86E-11	2.63E-09
HS3ST3A1	3.740989725	2.53192055	-1.209069175	7.39E-08	5.22E-07
HSD11B2	2.99003365	4.20245615	1.2124225	1.49E-07	9.30E-07
HSD17B11	4.42550455	6.558249875	2.132745325	3.24E-08	2.70E-07
HSD17B2	3.449926375	7.232735825	3.78280945	1.33E-08	1.34E-07
HSPA2	6.88554815	4.994384875	-1.891163275	6.91E-11	3.38E-09
HSPA4L	5.6731743	4.235769	-1.4374053	4.56E-05	0.000141525
HSPB1	11.71051868	10.3403247	-1.370193975	9.44E-07	4.50E-06
HSPB8	9.2232971	6.1983263	-3.0249708	3.24E-08	2.70E-07
HYAL1	3.8318878	6.29385635	2.46196855	3.10E-11	1.93E-09
ICAM2	3.62113655	4.68912385	1.0679873	2.66E-10	8.13E-09
ID1	8.090816375	9.121452525	1.03063615	0.000130765	0.000365028
ID2	5.156144525	6.791846775	1.63570225	4.06E-11	2.37E-09
ID3	4.112132375	6.26371435	2.151581975	1.87E-13	9.21E-11
IER5	8.211352475	6.47525275	-1.736099725	5.04E-09	6.41E-08
IFI27	7.844426525	9.669577425	1.8251509	2.85E-06	1.18E-05
IFI35	4.3294159	5.9209816	1.5915657	5.49E-09	6.77E-08
IFI6	4.955597625	6.229793025	1.2741954	2.70E-06	1.13E-05
IGF2BP2	5.6370274	7.34659095	1.70956355	2.59E-11	1.75E-09
IGF2BP3	4.011980375	2.47870685	-1.533273525	4.86E-11	2.63E-09
IGFBP3	4.7011977	6.3345807	1.633383	1.59E-08	1.53E-07
IGFBP4	4.248162325	5.86436065	1.616198325	9.32E-12	9.32E-10
IGFBP6	5.035897975	6.085609	1.049711025	4.83E-06	1.88E-05
IGKC	4.219055425	5.921735525	1.7026801	3.10E-11	1.93E-09
IGLC1	4.10603385	5.89472345	1.7886896	4.44E-11	2.51E-09
IGLL3P	5.1935462	7.048649525	1.855103325	7.99E-09	8.98E-08
IGLL5	4.78379375	5.941224175	1.157430425	1.83E-08	1.71E-07
IGLV1-44	3.569581925	4.821263	1.251681075	8.55E-10	1.79E-08
IL12A	3.94733285	2.3810861	-1.56624675	1.64E-11	1.31E-09
IL13RA1	6.6598017	5.3720121	-1.2877896	1.06E-10	4.50E-09
IL17RB	2.419677575	3.4691919	1.049514325	5.15E-10	1.28E-08
IL18	8.57789405	5.618764425	-2.959129625	3.02E-10	8.79E-09
IL1A	3.85156525	2.52012135	-1.3314439	5.11E-09	6.43E-08
IL1R2	6.65205335	7.68060875	1.0285554	5.20E-05	0.000159736
IL1RN	8.18664535	6.095172675	-2.091472675	2.74E-08	2.34E-07
IL36A	6.45522105	4.117278125	-2.337942925	2.36E-09	3.71E-08
IL36RN	6.25795265	4.166699175	-2.091253475	1.75E-06	7.72E-06
INSR	3.467832725	4.619406425	1.1515737	1.34E-13	8.30E-11
IQCE	3.228647575	4.30650645	1.077858875	5.25E-10	1.29E-08
IQGAP2	2.96983515	6.996946475	4.027111325	5.49E-09	6.77E-08
IRS1	3.8609615	4.92364325	1.06268175	5.91E-09	7.11E-08
ISL1	2.788460875	4.565108725	1.77664785	1.13E-11	1.06E-09
ITCH	6.7265532	4.735519	-1.9910342	1.29E-08	1.30E-07
ITGA3	3.9434468	5.06670285	1.12325605	5.30E-14	4.47E-11
ITM2C	4.9940285	6.61494805	1.62091955	1.26E-10	5.00E-09
ITPKA	3.03532665	4.64106245	1.6057358	1.23E-09	2.32E-08
ITPKC	7.407581025	5.7669408	-1.640640225	3.56E-09	4.95E-08
ITPRID2	6.2574126	7.6771616	1.419749	1.56E-09	2.75E-08
IVL	9.147807025	6.004059725	-3.1437473	1.15E-06	5.35E-06
JAM3	4.384612925	5.506595525	1.1219826	5.28E-08	4.00E-07
JCHAIN	3.9909015	8.689476075	4.698574575	1.65E-09	2.88E-08
KANK1	7.850600275	6.479618775	-1.3709815	1.16E-10	4.74E-09
KAT2B	7.661896475	6.44299765	-1.218898825	5.28E-08	4.00E-07
KAZN	5.5438069	4.32854665	-1.21526025	4.03E-08	3.22E-07
KBTBD11	3.442670475	5.1098913	1.667220825	7.68E-10	1.65E-08
KCNE2	3.964390925	6.480003175	2.51561225	3.84E-08	3.09E-07
KCNJ16	2.196884125	4.404361975	2.20747785	3.97E-05	0.000125476
KCNJ2	5.466413	3.80147415	-1.66493885	1.80E-09	3.07E-08
KCNK5	3.83133655	6.015515425	2.184178875	4.24E-09	5.64E-08
KCNK7	5.10869315	4.08684135	-1.0218518	9.00E-07	4.31E-06
KCNN4	3.612481975	5.882477375	2.2699954	1.34E-10	5.25E-09
KCTD14	5.121896425	7.099215925	1.9773195	6.21E-13	1.70E-10
KDELR3	3.6514497	5.36305135	1.71160165	5.58E-10	1.33E-08
KIAA0895	2.215344375	3.321282225	1.10593785	1.31E-07	8.36E-07
KIAA1324	2.818124425	5.67367185	2.855547425	3.10E-11	1.93E-09
KIF13B	5.38916605	6.393671975	1.004505925	2.50E-09	3.86E-08
KIF3B	4.665281675	6.048144675	1.382863	3.44E-10	9.44E-09
KLF2	4.7573254	7.20518715	2.44786175	3.63E-10	9.90E-09
KLF8	3.78696405	2.546327225	-1.240636825	9.08E-10	1.86E-08
KLK10	7.54473775	5.521001775	-2.023735975	0.000275804	0.0007117
KLK11	9.4621976	8.22332025	-1.23887735	1.98E-07	1.18E-06
KLK12	9.01772585	6.287024225	-2.730701625	5.70E-06	2.17E-05
KLK13	6.829532775	4.7016943	-2.127838475	1.12E-07	7.32E-07
KLK6	7.460270525	5.246405175	-2.21386535	0.000131065	0.000365281
KLK7	8.25412875	5.8357892	-2.41833955	0.000693964	0.001637517
KLK8	7.95007115	5.630614125	-2.319457025	3.72E-06	1.50E-05
KRT1	6.20563715	4.37284325	-1.8327939	8.52E-05	0.000248427
KRT13	12.95494555	8.61863685	-4.3363087	5.81E-09	7.08E-08
KRT15	10.54340823	7.01736545	-3.526042775	1.76E-08	1.66E-07
KRT16	8.673934875	6.1452264	-2.528708475	0.006685314	0.012275476
KRT18	8.74039695	10.3979242	1.65752725	7.12E-09	8.22E-08
KRT20	4.4343585	9.6803912	5.2460327	1.86E-08	1.73E-07
KRT23	5.7023457	4.063292125	-1.639053575	0.000516949	0.001254689
KRT24	6.754529075	3.8138276	-2.940701475	4.10E-08	3.26E-07
KRT31	3.460945575	2.3222149	-1.138730675	2.10E-09	3.38E-08
KRT33A	5.054147225	3.326655575	-1.72749165	3.72E-11	2.18E-09
KRT4	8.608664775	6.3917496	-2.216915175	8.81E-05	0.000255963
KRT5	10.90288545	7.321992125	-3.580893325	6.06E-07	3.06E-06
KRT6A	11.48880898	7.5316649	-3.957144075	0.001520192	0.003287523
KRT6B	11.17801208	7.875711475	-3.3023006	0.001734265	0.003690511
KRT8	6.8367063	10.3510611	3.5143548	6.00E-09	7.19E-08
LAMA3	5.54868715	6.874018125	1.325330975	1.12E-08	1.17E-07
LAMB1	4.3009824	5.652342875	1.351360475	2.83E-09	4.18E-08
LAMB3	6.07054135	7.112856275	1.042314925	5.91E-09	7.11E-08
LAMP3	5.108415225	3.956609425	-1.1518058	9.42E-07	4.50E-06
LASP1	8.161680575	9.302364675	1.1406841	2.32E-08	2.05E-07
LBH	3.013497925	4.211906725	1.1984088	1.19E-08	1.22E-07
LCN2	10.66504015	9.41464125	-1.2503989	0.000436243	0.001073259
LDB2	3.116965575	4.5745235	1.457557925	2.90E-08	2.46E-07
LEFTY1	2.4399716	3.462943225	1.022971625	0.000693914	0.001637517
LGALS1	6.3484084	7.893652025	1.545243625	2.94E-08	2.48E-07
LGALS3BP	7.4681249	9.081300425	1.613175525	1.63E-10	5.93E-09
LGALS4	4.743819075	10.00140418	5.2575851	1.49E-08	1.45E-07
LGALS7	10.46778993	6.8537668	-3.614023125	1.61E-06	7.22E-06
LGALS9	5.15567475	6.460238175	1.304563425	8.31E-10	1.75E-08
LHFPL2	4.285368275	5.925479925	1.64011165	8.52E-13	2.05E-10
LIMA1	7.6394202	9.24191845	1.60249825	4.24E-09	5.64E-08
LIPF	7.267792825	11.26776023	3.9999674	2.71E-08	2.34E-07
LMO2	6.2782906	5.01836235	-1.25992825	2.10E-09	3.38E-08
LMO4	6.43699165	7.546484225	1.109492575	2.82E-09	4.18E-08
LOC100130449	4.0709006	2.80803645	-1.26286415	5.34E-08	4.03E-07
LPAR6	7.490388075	6.35341165	-1.136976425	9.77E-11	4.16E-09
LPCAT1	3.45806095	4.954705025	1.496644075	1.87E-13	9.21E-11
LPIN1	7.2803615	5.4369245	-1.843437	3.59E-08	2.95E-07
LRIG1	4.26370885	5.601995075	1.338286225	3.36E-08	2.79E-07
LRRC17	2.535047925	3.867934575	1.33288665	0.001719777	0.003664656
LRRC31	2.127320825	4.88773005	2.760409225	4.75E-12	5.78E-10
LRRC59	6.75857765	7.832448325	1.073870675	1.72E-10	6.20E-09
LSR	7.10127705	8.31490505	1.213628	6.31E-10	1.46E-08
LTB4R	5.224689675	4.174137625	-1.05055205	2.42E-06	1.03E-05
LTBP1	4.536453475	5.634630725	1.09817725	4.39E-10	1.14E-08
LTF	3.5140387	6.128869725	2.614831025	3.81E-09	5.20E-08
LUM	4.41687715	7.6004448	3.18356765	5.24E-12	6.12E-10
LY6D	10.71428393	6.901245725	-3.8130382	6.91E-08	4.97E-07
LY6G6C	6.9382084	5.16338515	-1.77482325	1.40E-07	8.81E-07
LY75	4.164939675	5.372397425	1.20745775	1.04E-06	4.91E-06
LYPD3	9.443272775	6.37373785	-3.069534925	2.31E-07	1.34E-06
LYPLA1	8.03559445	6.854651275	-1.180943175	1.02E-09	2.05E-08
LYZ	7.71132305	10.7639897	3.05266665	2.46E-08	2.13E-07
LZTS3	4.25355055	5.348161775	1.094611225	6.35E-09	7.53E-08
MAB21L4	7.47166595	4.635090925	-2.836575025	2.59E-11	1.75E-09
MACO1	7.0181284	5.73925625	-1.27887215	3.59E-08	2.95E-07
MAF	5.50320935	4.48843515	-1.0147742	7.53E-11	3.54E-09
MAFB	8.637603925	6.8134552	-1.824148725	1.40E-07	8.81E-07
MAFF	7.71997435	5.814370025	-1.905604325	5.28E-08	4.00E-07
MAGED1	6.798868975	7.9433788	1.144509825	1.18E-10	4.74E-09
MAL	12.17791603	9.389560475	-2.78835555	6.18E-10	1.44E-08
MALL	10.70369735	8.713722275	-1.989975075	4.14E-06	1.64E-05
MALT1	5.6284715	4.1616246	-1.4668469	8.05E-10	1.73E-08
MAN1A1	3.0717684	4.2712813	1.1995129	2.46E-08	2.13E-07
MAP2K1	7.49479435	6.1879858	-1.30680855	1.98E-09	3.26E-08
MAP3K9	5.38957155	4.108569825	-1.281001725	7.88E-08	5.50E-07
3-Mar	3.267320425	4.405479975	1.13815955	7.88E-08	5.50E-07
5-Mar	7.78809125	6.1963213	-1.59176995	4.41E-09	5.81E-08
7-Mar	7.39793575	6.018881625	-1.379054125	6.73E-09	7.88E-08
MARCKSL1	4.873847175	7.852580875	2.9787337	1.09E-09	2.14E-08
MAST3	4.213469825	5.258459375	1.04498955	2.09E-10	6.89E-09
MATN2	4.82934205	5.83517955	1.0058375	5.65E-06	2.16E-05
MDFIC	5.874110475	4.54481095	-1.329299525	5.11E-09	6.43E-08
MDK	5.179578075	6.4637817	1.284203625	8.98E-10	1.86E-08
ME3	4.625102175	6.059305425	1.43420325	6.35E-09	7.53E-08
MEIS1	6.648900375	5.378439975	-1.2704604	2.46E-08	2.13E-07
MEIS3P1	3.15560975	4.159128775	1.003519025	4.10E-08	3.26E-07
MEP1A	2.389976975	4.014234725	1.62425775	0.025905676	0.040899504
MFAP4	3.4864672	4.552472575	1.066005375	8.95E-09	9.88E-08
MFHAS1	3.470152025	4.548300975	1.07814895	2.69E-10	8.13E-09
MFSD5	7.394962075	6.377350275	-1.0176118	1.83E-08	1.71E-07
MGAM	2.383302175	3.867668425	1.48436625	2.63E-09	3.99E-08
MGP	4.49509245	5.9846291	1.48953665	5.11E-09	6.43E-08
MIA3	4.1010224	5.402011225	1.300988825	1.49E-11	1.23E-09
MICAL1	4.79040615	5.9832046	1.19279845	1.94E-12	3.32E-10
MICAL2	3.247640775	4.88788485	1.640244075	7.68E-10	1.65E-08
MICALL2	5.480217625	7.309515225	1.8292976	7.53E-14	5.23E-11
MID1IP1	4.7326287	5.903092275	1.170463575	1.21E-11	1.12E-09
MINPP1	3.124059975	4.27611835	1.152058375	6.55E-10	1.51E-08
MISP	4.79687525	6.6846689	1.88779365	3.56E-09	4.95E-08
MITF	3.821437975	5.36854445	1.547106475	6.35E-09	7.53E-08
MLEC	6.230605575	7.647380075	1.4167745	7.06E-11	3.42E-09
MLPH	5.724159425	9.355935575	3.63177615	9.72E-11	4.16E-09
MMP1	2.2057649	4.0790759	1.873311	8.31E-10	1.75E-08
MMP15	3.628132175	5.57355785	1.945425675	2.34E-13	1.06E-10
MMP2	4.235891475	6.5096125	2.273721025	1.79E-11	1.39E-09
MMP28	3.643061775	4.853755075	1.2106933	5.22E-07	2.69E-06
MNX1	3.349491225	4.4635519	1.114060675	1.49E-11	1.23E-09
MOSPD1	6.895997325	5.15145605	-1.744541275	1.98E-07	1.18E-06
MOXD1	6.06497555	4.658861825	-1.406113725	1.96E-08	1.80E-07
MPZL2	7.511986425	5.5936989	-1.918287525	4.76E-09	6.09E-08
MREG	7.28399845	5.452096825	-1.831901625	9.74E-09	1.05E-07
MSLN	2.805817375	5.4749703	2.669152925	8.22E-11	3.72E-09
MSMB	2.407581925	5.77246385	3.364881925	1.61E-06	7.22E-06
MST1R	4.885173375	6.814300275	1.9291269	2.61E-13	1.10E-10
MT1F	8.4039608	9.556527725	1.152566925	0.00058153	0.001392355
MT1M	5.901686375	7.93642935	2.034742975	3.46E-05	0.000110782
MTERF4	5.50910575	4.402841275	-1.106264475	1.83E-08	1.71E-07
MTMR11	4.087541225	5.91793335	1.830392125	7.00E-12	7.44E-10
MUC1	8.1407324	9.259498725	1.118766325	4.75E-06	1.85E-05
MUC13	3.576549675	6.34631945	2.769769775	9.52E-08	6.45E-07
MUC2	3.619919475	5.054407975	1.4344885	0.023469141	0.037468724
MUC4	6.40171745	4.162788375	-2.238929075	1.40E-06	6.36E-06
MUC5AC	4.3769412	8.99237425	4.61543305	6.72E-09	7.88E-08
MUC6	5.845824675	9.177306175	3.3314815	1.48E-11	1.23E-09
MVP	5.8759263	7.217298725	1.341372425	3.81E-08	3.09E-07
MXD1	6.736170225	4.127885725	-2.6082845	6.93E-08	4.97E-07
MXRA5	5.834538375	7.1441772	1.309638825	3.17E-10	9.10E-09
MYBPC1	1.858095975	3.216131125	1.35803515	2.72E-06	1.13E-05
MYH11	3.83950725	5.285922075	1.446414825	5.49E-09	6.77E-08
MYL9	3.7984992	5.05965005	1.26115085	7.88E-08	5.50E-07
MYLK	4.100789525	5.7306686	1.629879075	3.77E-09	5.20E-08
MYO15B	4.40482095	6.170755275	1.765934325	2.34E-11	1.70E-09
MYO1A	3.5641984	5.9523	2.3881016	5.58E-13	1.57E-10
MYO5C	6.628443825	8.009923625	1.3814798	4.74E-08	3.66E-07
MYRIP	2.25559065	3.348252825	1.092662175	7.88E-08	5.50E-07
MZB1	3.99175795	5.08445275	1.0926948	1.48E-08	1.45E-07
NABP1	3.6872342	2.321293	-1.3659412	1.02E-11	9.99E-10
NAGK	8.862483075	7.56238745	-1.300095625	1.98E-07	1.18E-06
NAGPA	4.750441225	5.990531275	1.24009005	8.55E-10	1.79E-08
NAMPT	8.59788475	6.688697	-1.90918775	6.62E-11	3.34E-09
NAT2	2.762308925	3.86917375	1.106864825	0.009775879	0.017231885
NCK1	7.531523475	6.3084714	-1.223052075	4.03E-08	3.22E-07
NDRG4	5.44711555	4.0637539	-1.38336165	9.88E-06	3.57E-05
NDUFA4L2	7.448516525	5.6509216	-1.797594925	9.37E-06	3.41E-05
NECTIN3	2.444367625	4.943130275	2.49876265	7.68E-10	1.65E-08
NEDD9	2.8983938	4.4361723	1.5377785	7.12E-09	8.22E-08
NEFL	4.11951815	2.4689384	-1.65057975	2.40E-08	2.11E-07
NEFM	4.435706675	3.19171985	-1.243986825	0.002583713	0.005283361
NES	3.319888475	4.37744325	1.057554775	5.79E-11	3.04E-09
NID1	2.38103445	3.8796391	1.49860465	2.66E-09	4.00E-08
NMU	9.30411435	7.248860975	-2.055253375	1.98E-07	1.18E-06
NOD2	5.75652175	4.2671209	-1.48940085	5.97E-06	2.26E-05
NPDC1	4.959848975	6.964884475	2.0050355	1.18E-10	4.74E-09
NPEPPS	6.892885625	5.746595225	-1.1462904	1.20E-08	1.23E-07
NPL	4.698845475	3.6145921	-1.084253375	6.91E-11	3.38E-09
NQO1	8.067133	9.4482506	1.3811176	2.99E-09	4.36E-08
NR0B2	3.82023725	5.66701945	1.8467822	8.47E-12	8.70E-10
NR1H3	4.188813675	5.96640595	1.777592275	5.04E-09	6.41E-08
NR2F2	3.5655249	5.5776184	2.0120935	1.29E-12	2.54E-10
NR3C2	3.2637526	5.22061215	1.95685955	3.17E-10	9.10E-09
NRTN	3.86301895	2.7908621	-1.07215685	1.08E-07	7.17E-07
NT5C2	9.0122907	7.846419025	-1.165871675	2.99E-09	4.36E-08
NT5DC2	6.641155725	5.432383	-1.208772725	6.26E-06	2.36E-05
NT5E	3.316965575	5.467800175	2.1508346	4.94E-10	1.25E-08
NUAK1	3.521209	4.596583125	1.075374125	1.65E-09	2.88E-08
NUAK2	7.068339825	5.6574833	-1.410856525	3.95E-06	1.58E-05
OASL	4.3820137	6.01782205	1.63580835	2.84E-11	1.84E-09
OCA2	4.084436925	2.997884775	-1.08655215	1.76E-08	1.66E-07
ODAM	2.626674	3.9783843	1.3517103	0.000224032	0.000592881
ODC1	6.665489575	7.963050525	1.29756095	1.43E-09	2.59E-08
OGFRL1	6.048896925	3.8639779	-2.184919025	1.16E-12	2.41E-10
OLFM4	2.654845425	5.61324505	2.958399625	0.001163769	0.002596591
OLFML3	2.8303379	4.398875325	1.568537425	1.14E-09	2.21E-08
ORM1	2.3687581	4.11345605	1.74469795	7.69E-08	5.41E-07
OSTF1	8.104973375	6.81285785	-1.292115525	1.06E-08	1.12E-07
OTC	2.08558465	3.429725075	1.344140425	1.09E-05	3.90E-05
P2RX4	3.4104953	5.2856901	1.8751948	8.56E-08	5.87E-07
P2RY2	5.3504185	4.046959625	-1.303458875	5.91E-09	7.11E-08
P3H4	3.0816355	4.12374255	1.04210705	6.33E-11	3.25E-09
P4HTM	4.890952975	6.00863545	1.117682475	2.50E-09	3.86E-08
PADI3	6.815663025	4.9068538	-1.908809225	8.96E-08	6.14E-07
PAK6	5.199436825	3.95427995	-1.245156875	1.96E-08	1.80E-07
PALMD	6.23899215	4.362145925	-1.876846225	3.42E-08	2.83E-07
PARD3	6.4796317	5.445700275	-1.033931425	1.06E-07	7.04E-07
PARP12	5.264674125	6.663715175	1.39904105	5.58E-10	1.33E-08
PAX9	5.961751975	3.981628575	-1.9801234	1.23E-09	2.32E-08
PBLD	4.295828175	7.8241003	3.528272125	1.12E-08	1.17E-07
PCSK5	5.81555155	4.412538875	-1.403012675	2.24E-08	1.99E-07
PCSK7	5.797795475	6.843297625	1.04550215	8.42E-15	2.26E-11
PDGFA	3.615515275	4.88021075	1.264695475	5.58E-13	1.57E-10
PDGFC	4.512129125	6.088962375	1.57683325	5.58E-10	1.33E-08
PDGFD	3.05048085	5.621738475	2.571257625	1.75E-12	3.14E-10
PDIA4	5.7354697	6.9047344	1.1692647	2.36E-09	3.71E-08
PDIA5	4.37597895	6.710056725	2.334077775	1.13E-11	1.06E-09
PDLIM2	7.64042485	5.9041708	-1.73625405	9.65E-10	1.96E-08
PDZD2	6.997832225	4.85226785	-2.145564375	6.91E-11	3.38E-09
PDZK1	1.9988254	3.00851215	1.00968675	5.65E-05	0.000171336
PDZK1IP1	8.78011315	7.7141306	-1.06598255	3.46E-05	0.000110782
PEA15	7.607288625	6.322281275	-1.28500735	5.25E-10	1.29E-08
PECAM1	3.91100475	5.2316219	1.32061715	3.44E-10	9.44E-09
PELI1	8.3345934	6.323559625	-2.011033775	3.17E-09	4.56E-08
PELI2	3.221390925	4.3604689	1.139077975	5.58E-10	1.33E-08
PERP	10.43916868	8.808889475	-1.6302792	1.41E-08	1.39E-07
PFKFB3	7.26889735	5.942077325	-1.326820025	2.46E-08	2.13E-07
PGC	6.759592475	10.83456945	4.074976975	3.99E-09	5.41E-08
PGD	9.03821145	7.67394395	-1.3642675	4.74E-08	3.66E-07
PGPEP1	3.752419075	4.83986135	1.087442275	2.44E-09	3.80E-08
PHACTR4	7.36010855	6.205199225	-1.154909325	9.98E-07	4.72E-06
PHLDA1	6.7607455	5.0422746	-1.7184709	5.88E-08	4.36E-07
PHYH	4.971798425	7.3603028	2.388504375	1.49E-08	1.45E-07
PI3	11.0193002	8.210532325	-2.808767875	0.001520678	0.003287523
PIEZO2	2.49981255	3.766075	1.26626245	3.44E-10	9.44E-09
PIK3C2G	3.9966749	5.349175075	1.352500175	2.09E-08	1.88E-07
PIM1	7.51649835	5.95456115	-1.5619372	1.12E-07	7.32E-07
PIP5K1B	2.250942075	4.17028215	1.919340075	1.38E-10	5.30E-09
PITX1	8.714471175	6.78861525	-1.925855925	3.77E-06	1.52E-05
PKIG	4.984248375	6.177195825	1.19294745	2.69E-10	8.13E-09
PKP1	7.656560525	5.182957275	-2.47360325	3.77E-06	1.52E-05
PLA2G10	3.8930836	7.4763692	3.5832856	1.38E-09	2.54E-08
PLAAT1	5.216881375	3.181929325	-2.03495205	2.10E-09	3.38E-08
PLAAT3	3.409546975	6.07056185	2.661014875	1.76E-09	3.01E-08
PLAAT4	4.690859525	6.67079945	1.979939925	3.56E-09	4.95E-08
PLAGL1	6.5487383	5.031064675	-1.517673625	1.67E-09	2.88E-08
PLAT	4.66516125	6.042952	1.37779075	2.38E-05	7.87E-05
PLAUR	3.576976425	4.872305	1.295328575	2.50E-10	7.79E-09
PLCB4	2.43577615	5.005373125	2.569596975	1.26E-08	1.28E-07
PLCE1	2.6271153	4.1432305	1.5161152	2.50E-09	3.86E-08
PLCL2	2.41124795	3.412703625	1.001455675	1.02E-11	9.99E-10
PLD1	5.25552745	3.977791925	-1.277735525	6.63E-11	3.34E-09
PLEKHB1	2.09749105	3.252485775	1.154994725	7.13E-10	1.59E-08
PLEKHF1	5.8729813	4.45379925	-1.41918205	6.05E-10	1.41E-08
PLIN3	8.97374685	7.346896225	-1.626850625	4.94E-10	1.25E-08
PLK2	6.927668825	5.7661756	-1.161493225	8.16E-07	3.96E-06
PLOD3	4.891360775	6.1798772	1.288516425	7.12E-09	8.22E-08
PLPP1	5.690207075	6.7502748	1.060067725	2.28E-10	7.32E-09
PLPP2	4.227614225	5.39995215	1.172337925	5.34E-08	4.03E-07
PLS1	7.382534725	8.435583275	1.05304855	4.06E-07	2.16E-06
PLS3	10.12578545	9.0997746	-1.02601085	1.96E-08	1.80E-07
PLVAP	4.235527975	6.032819975	1.797292	1.18E-10	4.74E-09
PMAIP1	6.834294425	4.312960125	-2.5213343	5.48E-07	2.81E-06
PMP22	4.29826675	6.358811025	2.060544275	2.20E-08	1.97E-07
PODXL	4.096344725	5.38611945	1.289774725	1.87E-13	9.21E-11
PORCN	6.191626975	4.97087845	-1.220748525	1.98E-05	6.68E-05
POSTN	2.567150575	5.119729975	2.5525794	9.32E-12	9.32E-10
POU2AF1	3.35921865	7.2580091	3.89879045	4.50E-13	1.56E-10
PPARG	4.53920295	6.109373075	1.570170125	1.06E-07	7.04E-07
PPL	11.53453083	8.3904255	-3.144105325	3.20E-10	9.13E-09
PPM1H	2.219796475	3.843289675	1.6234932	2.38E-12	3.74E-10
PPP1R13L	7.740324525	6.059602125	-1.6807224	2.08E-08	1.88E-07
PPP1R14D	3.509866075	4.7008304	1.190964325	2.16E-05	7.23E-05
PPP1R3C	9.239669075	7.122671875	-2.1169972	7.39E-08	5.22E-07
PPP2R2A	8.60148255	7.57290505	-1.0285775	2.46E-08	2.13E-07
PPP4R1	9.516744575	8.35395995	-1.162784625	9.63E-10	1.96E-08
PRCP	7.774241275	6.635599225	-1.13864205	9.12E-11	4.05E-09
PRDM1	5.0763238	3.870496325	-1.205827475	2.26E-09	3.58E-08
PRKAR2B	3.03661745	4.472528725	1.435911275	1.58E-07	9.78E-07
PRKCH	6.067160175	4.649400125	-1.41776005	8.55E-10	1.79E-08
PROM1	2.83247405	7.54942565	4.7169516	3.73E-10	1.00E-08
PRR13	7.919806375	9.1345938	1.214787425	5.66E-09	6.91E-08
PRR15L	5.961581725	8.01521375	2.053632025	5.11E-09	6.43E-08
PRRG4	6.201222	5.199505375	-1.001716625	8.52E-05	0.000248427
PRSS12	2.32105785	3.489856125	1.168798275	4.49E-08	3.50E-07
PRSS23	4.021494925	6.50072135	2.479226425	1.94E-12	3.32E-10
PSCA	8.33368755	9.40067575	1.0669882	0.007579239	0.013724725
PSMB10	5.877857175	6.93816365	1.060306475	7.49E-06	2.77E-05
PTBP3	4.986789875	3.95416085	-1.032629025	4.49E-08	3.50E-07
PTER	3.66394045	5.0070574	1.34311695	2.47E-10	7.79E-09
PTGER2	2.0571068	3.06329235	1.00618555	5.66E-09	6.91E-08
PTK6	8.242376125	7.1639417	-1.078434425	1.49E-08	1.45E-07
PTN	6.486311225	4.885012975	-1.60129825	2.92E-10	8.61E-09
PTP4A2	7.22346345	8.250548375	1.027084925	1.09E-09	2.14E-08
PTPN13	6.4953238	4.1787519	-2.3165719	9.65E-10	1.96E-08
PTPRH	3.13203265	5.58949135	2.4574587	1.23E-09	2.32E-08
PTPRK	6.376937825	8.16741635	1.790478525	4.76E-09	6.09E-08
PTPRM	3.537475275	4.892590975	1.3551157	5.11E-09	6.43E-08
PTPRN2	3.065094975	4.503981625	1.43888665	1.16E-09	2.24E-08
PTPRR	1.91766325	3.194304325	1.276641075	1.38E-09	2.54E-08
PXDN	3.3672424	4.857915475	1.490673075	8.55E-10	1.79E-08
PXMP2	5.77520185	6.93931675	1.1641149	5.11E-09	6.43E-08
PYGL	6.793419725	4.593716	-2.199703725	1.70E-08	1.62E-07
RAB11FIP1	8.869355275	7.834558875	-1.0347964	1.19E-08	1.22E-07
RAB17	4.32514805	5.930679225	1.605531175	2.09E-10	6.89E-09
RAB20	4.590719	7.0080347	2.4173157	2.59E-14	3.05E-11
RAB27A	6.5995808	7.763935925	1.164355125	3.44E-10	9.44E-09
RAB31	6.96016915	5.652040075	-1.308129075	4.38E-08	3.44E-07
RAB38	8.477064425	6.2653678	-2.211696625	1.06E-07	7.04E-07
RAB9A	8.521591375	7.455405725	-1.06618565	5.66E-09	6.91E-08
RABAC1	7.08742965	8.1726227	1.08519305	9.08E-10	1.86E-08
RAI2	3.169492875	4.845872375	1.6763795	4.44E-11	2.51E-09
RALA	9.06939635	7.68255365	-1.3868427	3.44E-10	9.44E-09
RANBP9	8.046846925	5.968434175	-2.07841275	1.20E-08	1.23E-07
RAP1GAP2	5.033988525	6.47080855	1.436820025	1.87E-13	9.21E-11
RARRES2	4.2553977	5.567830325	1.312432625	9.77E-11	4.16E-09
RASAL2	4.2258487	3.027439225	-1.198409475	4.68E-08	3.63E-07
RASGRP1	5.82886865	4.21285965	-1.616009	9.52E-08	6.45E-07
RASSF9	4.2371409	3.0381265	-1.1990144	9.77E-11	4.16E-09
RBMS1	7.810179225	6.734930775	-1.07524845	2.32E-08	2.05E-07
RCAN2	2.9528477	5.4304336	2.4775859	1.43E-09	2.59E-08
RCN1	5.58905115	6.789987425	1.200936275	3.56E-09	4.95E-08
REG1A	3.1585852	6.477978225	3.319393025	1.55E-09	2.75E-08
REG3A	2.58369065	3.9560463	1.37235565	6.69E-07	3.33E-06
REPS2	3.1358443	4.34645245	1.21060815	2.63E-09	3.99E-08
RETREG1	2.325987075	3.378664675	1.0526776	2.74E-08	2.34E-07
RGS17	4.014345075	2.70539845	-1.308946625	4.70E-07	2.46E-06
RGS2	5.985156875	7.762910675	1.7777538	1.79E-07	1.08E-06
RGS5	4.855359525	6.47044115	1.615081625	2.44E-09	3.80E-08
RHCG	11.6094127	7.46779975	-4.14161295	6.53E-08	4.77E-07
RHOBTB1	2.393344925	5.36330255	2.969957625	1.13E-11	1.06E-09
RHOC	6.877130325	8.46340405	1.586273725	1.97E-08	1.80E-07
RHOD	8.348529925	7.213463675	-1.13506625	1.22E-05	4.32E-05
RIT1	7.444774225	5.901507575	-1.54326665	1.70E-08	1.62E-07
RMND5A	6.752075225	5.4947134	-1.257361825	7.88E-08	5.50E-07
RNASE1	3.829246125	5.374132425	1.5448863	2.23E-09	3.56E-08
RNASE4	4.95664135	7.80898925	2.8523479	4.24E-09	5.64E-08
RNASET2	7.240691475	8.938455525	1.69776405	3.02E-10	8.79E-09
RND3	9.74543795	7.485093525	-2.260344425	5.66E-09	6.91E-08
RNF128	5.6783011	7.901529075	2.223227975	3.40E-11	2.06E-09
RNF141	7.7012952	5.751878575	-1.949416625	7.54E-09	8.59E-08
RNF39	6.382325875	5.19934315	-1.182982725	9.40E-06	3.41E-05
ROBO1	6.4408248	5.15882495	-1.28199985	3.54E-09	4.95E-08
RORA	6.244751925	3.6462427	-2.598509225	2.75E-08	2.34E-07
RPP40	6.213495075	4.987396125	-1.22609895	5.66E-09	6.91E-08
RPS27L	8.614099025	9.623190425	1.0090914	5.88E-08	4.36E-07
RPS6KA1	4.604545875	6.126505225	1.52195935	7.70E-12	8.12E-10
RPS6KA2	4.1761116	5.2918091	1.1156975	6.00E-09	7.19E-08
RRAGD	7.031275	4.565498825	-2.465776175	1.23E-09	2.32E-08
RSC1A1	5.09900825	3.44620665	-1.6528016	1.24E-11	1.13E-09
RTP4	3.95565115	5.341691325	1.386040175	6.35E-09	7.53E-08
RYR1	3.760294375	2.5992381	-1.161056275	5.00E-08	3.82E-07
S100A12	8.465018975	5.22848645	-3.236532525	1.54E-06	6.93E-06
S100A14	10.88101693	9.579381125	-1.3016358	1.00E-07	6.75E-07
S100A2	11.96641373	8.49892345	-3.467490275	0.001122984	0.002517488
S100A7	8.183706375	5.7125265	-2.471179875	0.001423324	0.003103546
S100A8	7.6694178	5.709977575	-1.959440225	0.001913558	0.00403247
S100A9	12.86490578	8.764713175	-4.1001926	2.58E-11	1.75E-09
SAMD9	7.54543635	5.47074765	-2.0746887	7.12E-09	8.22E-08
SASH1	8.753556025	6.76892165	-1.984634375	1.86E-08	1.73E-07
SCCPDH	3.46981365	5.039663375	1.569849725	8.45E-09	9.41E-08
SCEL	10.60180133	5.9215773	-4.680224025	2.50E-09	3.86E-08
SCG5	2.06186715	3.35950685	1.2976397	8.16E-07	3.96E-06
SCGB2A1	2.946309775	6.13082365	3.184513875	2.84E-11	1.84E-09
SCNN1B	6.5706906	5.25962135	-1.31106925	5.36E-06	2.06E-05
SDC2	2.967524625	4.12304205	1.155517425	9.08E-09	9.96E-08
SEC16A	6.451238875	7.486802125	1.03556325	4.75E-12	5.78E-10
SEL1L3	3.8994836	7.3102551	3.4107715	1.19E-08	1.22E-07
SELENBP1	6.0127559	8.29089615	2.27814025	6.72E-09	7.88E-08
SEMA3C	2.515179325	3.92612075	1.410941425	8.03E-11	3.72E-09
SEMA4G	2.975317125	4.13021905	1.154901925	3.63E-13	1.38E-10
SEPHS2	6.537599275	7.7526657	1.215066425	8.52E-13	2.05E-10
SEPTIN10	7.208109825	5.7012087	-1.506901125	1.75E-12	3.14E-10
SERPINA1	2.66835615	4.672354375	2.003998225	1.12E-08	1.17E-07
SERPINA4	3.093819375	4.40324125	1.309421875	0.000116282	0.000327794
SERPINA5	3.089	4.1306047	1.0416047	4.75E-06	1.85E-05
SERPINB1	10.6358786	9.298017875	-1.337860725	1.51E-10	5.66E-09
SERPINB13	6.025322475	3.8012436	-2.224078875	1.67E-09	2.88E-08
SERPINB2	9.613169725	5.541437975	-4.07173175	1.38E-10	5.30E-09
SERPINB3	10.7455008	6.94537985	-3.80012095	0.000522371	0.001264851
SERPINB4	8.699565675	5.50969035	-3.189875325	0.004329645	0.008329715
SERPINB5	9.38345375	7.561042775	-1.822410975	0.000826216	0.001910384
SERPINB8	5.885216775	4.617155275	-1.2680615	3.10E-07	1.72E-06
SERPING1	4.057160275	5.29810715	1.240946875	2.57E-08	2.22E-07
SERTAD2	7.54311145	6.4971641	-1.04594735	6.55E-08	4.77E-07
SEZ6L2	3.34323655	4.58301925	1.2397827	4.44E-11	2.51E-09
SFN	11.24140483	9.673850175	-1.56755465	3.14E-07	1.73E-06
SFT2D2	6.43266515	5.144516575	-1.288148575	2.09E-08	1.88E-07
SFXN3	4.1210108	5.4253986	1.3043878	6.63E-11	3.34E-09
SGCE	2.214748425	3.3646579	1.149909475	4.49E-08	3.50E-07
SGK2	4.13882805	5.3154969	1.17666885	3.86E-10	1.03E-08
SH3BP4	5.51457045	7.102288975	1.587718525	2.83E-10	8.49E-09
SH3GL1	8.4558923	7.215269375	-1.240622925	1.57E-08	1.52E-07
SH3TC2	3.510540075	2.50993165	-1.000608425	4.25E-08	3.36E-07
SHROOM2	5.567697075	4.264687725	-1.30300935	8.31E-10	1.75E-08
SI	2.22195295	4.493842	2.27188905	0.019623438	0.031942551
SIDT2	6.4214727	7.684852825	1.263380125	9.48E-09	1.03E-07
SLC12A2	3.866792925	6.12945515	2.262662225	1.25E-10	5.00E-09
SLC12A6	5.32636065	3.90360985	-1.4227508	3.31E-07	1.81E-06
SLC12A7	6.0472304	7.7319342	1.6847038	5.25E-10	1.29E-08
SLC13A4	4.564990225	3.491651925	-1.0733383	5.58E-10	1.33E-08
SLC16A1	3.503622125	5.1423232	1.638701075	3.10E-11	1.93E-09
SLC16A5	4.640018825	5.721396675	1.08137785	9.56E-15	2.26E-11
SLC16A6	5.65040345	3.7290343	-1.92136915	7.39E-08	5.22E-07
SLC17A9	4.69935375	5.71621085	1.0168571	1.64E-11	1.31E-09
SLC1A3	5.922501275	4.807127675	-1.1153736	2.85E-06	1.18E-05
SLC22A18	6.792146325	8.098731875	1.30658555	6.73E-09	7.88E-08
SLC22A5	4.3275607	5.399465675	1.071904975	7.09E-10	1.59E-08
SLC24A3	7.321274025	5.5159831	-1.805290925	2.57E-08	2.22E-07
SLC25A20	5.53138665	6.702065125	1.170678475	5.66E-09	6.91E-08
SLC25A38	4.88672185	5.9189646	1.03224275	4.94E-10	1.25E-08
SLC26A2	6.36456825	4.663970175	-1.700598075	1.00E-08	1.07E-07
SLC28A2	2.3633029	3.770333175	1.407030275	3.91E-12	5.01E-10
SLC2A10	5.18059405	6.631916675	1.451322625	6.82E-09	7.91E-08
SLC35D1	4.21779855	5.459939325	1.242140775	4.40E-15	1.73E-11
SLC38A10	5.488274375	6.6886195	1.200345125	3.71E-14	3.65E-11
SLC39A14	4.396003025	8.229959875	3.83395685	8.95E-09	9.88E-08
SLC39A2	6.18075635	4.31755075	-1.8632056	3.54E-09	4.95E-08
SLC39A7	4.8601482	6.1641176	1.3039694	2.66E-09	4.00E-08
SLC43A1	4.573332725	5.9718131	1.398480375	1.95E-10	6.63E-09
SLC44A4	2.73431155	6.60051845	3.8662069	2.63E-09	3.99E-08
SLC46A3	3.4391175	5.158113925	1.718996425	2.63E-09	3.99E-08
SLC4A2	3.844923025	4.91962765	1.074704625	7.68E-10	1.65E-08
SLC6A1	3.42569585	2.13913205	-1.2865638	2.10E-09	3.38E-08
SLC6A14	2.28180265	4.5066727	2.22487005	4.70E-07	2.46E-06
SLC6A20	2.262266975	4.0412886	1.779021625	2.99E-07	1.67E-06
SLC7A5	6.5747324	5.3543648	-1.2203676	3.44E-05	0.000110119
SLC7A7	3.9008612	5.05077715	1.14991595	3.10E-07	1.72E-06
SLC9A1	5.14898315	7.014705125	1.865721975	2.90E-12	4.13E-10
SLCO2A1	4.95609425	6.059036925	1.102942675	2.90E-12	4.13E-10
SLPI	11.63551295	10.480301	-1.15521195	2.14E-06	9.23E-06
SLURP1	10.53443535	6.320569275	-4.213866075	2.10E-09	3.38E-08
SLX1B	5.559730375	6.727588475	1.1678581	4.50E-11	2.52E-09
SMAGP	9.141287175	8.053885875	-1.0874013	2.22E-09	3.56E-08
SMC4	6.21783175	5.14620615	-1.0716256	8.56E-08	5.87E-07
SMCO4	6.264370525	7.742073975	1.47770345	6.71E-10	1.53E-08
SMPD3	3.764036675	5.064294825	1.30025815	6.82E-09	7.91E-08
SMPDL3B	2.441513775	3.52339805	1.081884275	3.14E-08	2.63E-07
SNX16	5.7301332	3.9613924	-1.7687408	8.98E-10	1.86E-08
SNX24	6.502522525	5.5000129	-1.002509625	1.14E-09	2.21E-08
SOBP	2.989295	4.769055025	1.779760025	9.48E-09	1.03E-07
SOSTDC1	4.8756388	6.351178275	1.475539475	5.28E-08	4.00E-07
SOWAHC	6.890934675	5.78825985	-1.102674825	3.95E-06	1.58E-05
SOX9	4.6240686	6.273923525	1.649854925	5.30E-14	4.47E-11
SPAG1	7.148828775	5.808594025	-1.34023475	7.88E-08	5.50E-07
SPARC	5.014717425	6.471547025	1.4568296	1.67E-09	2.88E-08
SPARCL1	6.78248545	7.917819075	1.135333625	2.74E-05	8.93E-05
SPATA20	5.4647415	6.979633975	1.514892475	8.22E-11	3.72E-09
SPHK1	4.712453525	3.7106499	-1.001803625	1.49E-07	9.30E-07
SPINK1	4.2203765	10.02623823	5.805861725	1.19E-08	1.22E-07
SPINK4	3.7401396	5.97780985	2.23767025	9.37E-06	3.41E-05
SPINK5	12.19932403	9.10915035	-3.090173675	8.87E-09	9.86E-08
SPON1	2.8216829	4.10651985	1.28483695	2.50E-10	7.79E-09
SPRR1A	12.1828736	7.88341295	-4.29946065	1.44E-08	1.42E-07
SPRR1B	11.52692178	7.208783975	-4.3181378	3.27E-06	1.34E-05
SPRR2B	12.14978643	7.663930075	-4.48585635	1.96E-07	1.17E-06
SPRR2C	8.503521925	4.91050495	-3.593016975	8.16E-07	3.96E-06
SPRR3	13.30590783	9.3332629	-3.972644925	5.37E-13	1.57E-10
SPRY2	4.099739675	5.1551271	1.055387425	3.06E-08	2.58E-07
SPSB1	4.5981907	3.526949675	-1.071241025	2.09E-08	1.88E-07
SPTLC1	7.70223395	6.6384091	-1.06382485	4.44E-11	2.51E-09
SRD5A1	6.7720289	5.48404335	-1.28798555	7.54E-09	8.59E-08
SRPX	3.45893045	5.182949275	1.724018825	3.36E-08	2.79E-07
SST	2.422661375	4.86357715	2.440915775	2.26E-09	3.58E-08
STARD13	2.998775	4.05589295	1.05711795	3.84E-08	3.09E-07
STBD1	3.6477717	4.71096075	1.06318905	6.73E-09	7.88E-08
STK32B	2.835240875	3.9162049	1.080964025	1.26E-08	1.28E-07
STN1	8.25824475	7.01407535	-1.2441694	1.59E-08	1.53E-07
STS	3.08679755	4.26228565	1.1754881	1.02E-11	9.99E-10
SULT1A1	6.05042565	8.08348775	2.0330621	1.18E-10	4.74E-09
SULT1A2	5.507535175	7.15323285	1.645697675	8.47E-12	8.70E-10
SULT1B1	3.9068761	5.596333225	1.689457125	2.69E-10	8.13E-09
SULT1C2	2.969919725	7.9602336	4.990313875	4.03E-08	3.22E-07
SULT1E1	2.25249105	3.357429025	1.104937975	0.000135993	0.000378655
SULT2B1	7.203473775	5.4371773	-1.766296475	1.89E-05	6.43E-05
SUSD4	7.14214055	5.6024005	-1.53974005	1.24E-07	7.95E-07
SYBU	2.98768745	4.331677525	1.343990075	3.59E-08	2.95E-07
SYNPO	4.448174525	5.790218075	1.34204355	1.63E-10	5.93E-09
SYNPO2L	5.663663975	3.204560025	-2.45910395	2.17E-06	9.32E-06
SYTL2	2.221248075	3.9649575	1.743709425	3.21E-12	4.45E-10
TAGLN	3.59357975	6.7999643	3.20638455	9.08E-09	9.96E-08
TBC1D2	5.6925138	4.689066675	-1.003447125	4.75E-09	6.09E-08
TBC1D8B	3.477871925	4.9653691	1.487497175	4.76E-10	1.22E-08
TBX3	3.453151725	5.3283457	1.875193975	3.47E-11	2.09E-09
TCF21	2.612695925	4.046949	1.434253075	1.47E-09	2.64E-08
TCF7L2	4.345086875	5.516216725	1.17112985	1.79E-11	1.39E-09
TCIM	2.0695199	4.0036925	1.9341726	6.91E-08	4.97E-07
TCIRG1	5.5209697	6.968452675	1.447482975	1.75E-12	3.14E-10
TCN1	5.9130162	7.17392195	1.26090575	2.67E-05	8.70E-05
TEAD1	4.54360725	3.164270225	-1.379337025	4.03E-08	3.22E-07
TENT2	4.31936375	5.3312295	1.01186575	1.08E-07	7.17E-07
TENT5A	5.270691225	7.529196375	2.25850515	1.66E-08	1.59E-07
TENT5C	2.7472128	4.038467	1.2912542	8.22E-11	3.72E-09
TESC	3.074395775	6.171547125	3.09715135	1.23E-09	2.32E-08
TFAP2B	3.82366355	2.6197847	-1.20387885	1.26E-10	5.00E-09
TFAP2C	5.229956825	3.977885225	-1.2520716	2.09E-10	6.89E-09
TFF1	6.60201285	11.9814493	5.37943645	2.54E-08	2.20E-07
TFF2	5.644901575	10.8502155	5.205313925	1.40E-08	1.39E-07
TFF3	4.409883	7.611411975	3.201528975	3.71E-07	2.00E-06
TGFB1I1	4.06907935	6.082470075	2.013390725	4.76E-10	1.22E-08
TGFBR2	3.68772525	4.853324575	1.165599325	1.00E-08	1.07E-07
TGM1	9.462933825	6.64461725	-2.818316575	9.45E-07	4.50E-06
TGM3	10.97181455	6.953735775	-4.018078775	2.81E-09	4.18E-08
TGM5	5.22412675	3.9617923	-1.26233445	7.13E-10	1.59E-08
THAP12	4.64568455	5.672840725	1.027156175	8.96E-11	3.99E-09
TIAM1	5.72159035	4.15866755	-1.5629228	2.26E-09	3.58E-08
TICAM1	6.1975116	5.06662365	-1.13088795	1.38E-08	1.38E-07
TIMP1	6.021007075	7.6712925	1.650285425	1.86E-09	3.16E-08
TIMP2	7.1524447	5.633212775	-1.519231925	1.77E-10	6.26E-09
TIPARP	7.8553112	6.787604775	-1.067706425	1.97E-08	1.80E-07
TJP1	8.071417075	6.6283236	-1.443093475	4.00E-09	5.41E-08
TLN2	3.402613525	4.793112175	1.39049865	5.12E-11	2.76E-09
TM4SF4	3.004051625	6.17591785	3.171866225	4.75E-09	6.09E-08
TM4SF5	4.126318325	6.29424155	2.167923225	6.91E-11	3.38E-09
TMC5	3.255482925	6.0637924	2.808309475	3.54E-09	4.95E-08
TMEM100	2.575356975	4.08295825	1.507601275	4.31E-12	5.41E-10
TMEM135	4.11723285	5.296040175	1.178807325	1.12E-08	1.17E-07
TMEM159	6.137412825	4.897937075	-1.23947575	2.75E-08	2.34E-07
TMEM176A	4.136832975	5.8151372	1.678304225	1.23E-09	2.32E-08
TMEM176B	3.893748	6.2773734	2.3836254	1.16E-10	4.74E-09
TMEM254	5.939083125	4.810537175	-1.12854595	6.55E-10	1.51E-08
TMEM40	6.211124925	4.026219275	-2.18490565	1.93E-10	6.63E-09
TMEM47	3.41068885	4.864761575	1.454072725	1.53E-07	9.52E-07
TMEM97	4.7752216	6.382334775	1.607113175	6.90E-13	1.81E-10
TMOD3	5.9443054	3.518078675	-2.426226725	1.38E-10	5.30E-09
TMPRSS11D	9.5883623	6.328805075	-3.259557225	1.02E-07	6.81E-07
TMPRSS11E	10.23723208	5.61704695	-4.620185125	1.95E-10	6.63E-09
TMPRSS3	2.42711355	5.4891948	3.06208125	5.28E-08	4.00E-07
TNFRSF14	4.61745995	5.78307225	1.1656123	4.11E-10	1.08E-08
TNFRSF17	1.816340975	3.2648514	1.448510425	1.94E-09	3.26E-08
TNFSF12-TNFSF13	4.0542733	5.718705825	1.664432525	1.95E-10	6.63E-09
TNFSF13	4.283980575	6.28593785	2.001957275	7.09E-10	1.59E-08
TNIK	2.7351918	3.846617625	1.111425825	7.53E-11	3.54E-09
TNS3	4.9626016	6.79540185	1.83280025	2.84E-11	1.84E-09
TOM1	6.11603565	5.03822365	-1.077812	1.16E-07	7.56E-07
TOX3	2.19123935	6.398552525	4.207313175	8.46E-09	9.41E-08
TP53AIP1	4.396386325	3.1474021	-1.248984225	5.49E-09	6.77E-08
TP53BP2	7.080196275	5.93240965	-1.147786625	5.00E-08	3.82E-07
TP53I3	8.753575225	7.688961775	-1.06461345	4.33E-06	1.71E-05
TPD52L1	8.794892625	7.131015675	-1.66387695	1.45E-07	9.15E-07
TPK1	2.7687698	3.87620825	1.10743845	6.09E-08	4.49E-07
TPM1	4.676965375	6.911146175	2.2341808	5.70E-08	4.25E-07
TPM4	6.35689785	5.172197625	-1.184700225	5.29E-07	2.72E-06
TRAF5	3.648535375	5.206723675	1.5581883	1.96E-08	1.80E-07
TRAM2	3.9709055	4.98671245	1.01580695	2.83E-10	8.49E-09
TRANK1	3.644244675	4.912237875	1.2679932	1.33E-08	1.34E-07
TRIB2	4.02376415	5.2753791	1.25161495	2.92E-14	3.13E-11
TRIB3	5.685520025	4.623418725	-1.0621013	1.05E-08	1.11E-07
TRIM29	7.341743525	5.46082025	-1.880923275	1.97E-08	1.80E-07
TRIM31	3.124839175	5.003384475	1.8785453	1.38E-10	5.30E-09
TRIP10	7.673886875	5.922516775	-1.7513701	7.88E-08	5.50E-07
TRPM4	4.650459875	6.312028825	1.66156895	1.50E-10	5.64E-09
TRPS1	6.606893	4.819800925	-1.787092075	2.44E-07	1.39E-06
TSC22D1	7.206043975	8.52587915	1.319835175	1.49E-08	1.45E-07
TSPAN1	5.1542792	9.1244337	3.9701545	2.74E-08	2.34E-07
TSPAN12	3.992987575	5.10412315	1.111135575	4.77E-05	0.000147572
TSPAN13	8.219197725	9.519465075	1.30026735	1.61E-07	9.90E-07
TSPAN14	7.199025	6.115027425	-1.083997575	1.66E-08	1.59E-07
TSPAN15	5.160115725	7.030426175	1.87031045	7.53E-14	5.23E-11
TSPAN3	7.27505825	8.82582675	1.5507685	6.82E-09	7.91E-08
TSPAN6	8.9910499	7.36456375	-1.62648615	5.34E-09	6.69E-08
TSPAN8	5.157146875	10.84333878	5.6861919	7.28E-08	5.19E-07
TTC13	5.983620675	7.003900025	1.02027935	2.50E-09	3.86E-08
TTC9	7.1470447	4.89701235	-2.25003235	1.29E-08	1.30E-07
TTR	4.443021575	5.83335695	1.390335375	4.75E-09	6.09E-08
TTYH1	3.69666695	2.65910915	-1.0375578	1.55E-09	2.75E-08
TUBB6	9.5140591	7.010217875	-2.503841225	1.98E-09	3.26E-08
TUFT1	8.38664625	7.3286989	-1.05794735	1.70E-07	1.03E-06
TXNDC5	7.8086858	8.894115625	1.085429825	1.30E-09	2.44E-08
TXNRD1	6.636329025	7.79442105	1.158092025	3.14E-08	2.63E-07
UBD	4.71526135	5.917405075	1.202143725	0.00104845	0.002367487
UBE2G1	8.674642225	7.19171325	-1.482928975	2.08E-08	1.88E-07
UBE2H	6.43766755	5.429635675	-1.008031875	1.49E-07	9.30E-07
UCHL5	5.469464975	4.413311225	-1.05615375	5.88E-08	4.36E-07
UCP2	4.779540725	6.154575925	1.3750352	3.02E-10	8.79E-09
UGT2B15	2.377841075	4.716525325	2.33868425	1.49E-11	1.23E-09
UGT8	2.4019382	4.038450725	1.636512525	4.24E-09	5.64E-08
ULBP2	6.11112365	4.26109505	-1.8500286	2.58E-07	1.47E-06
UPK1A	7.552436775	4.612112025	-2.94032475	5.76E-07	2.93E-06
UPK1B	4.03438285	5.658396675	1.624013825	1.40E-06	6.36E-06
UPK3B	5.09100575	3.85328825	-1.2377175	0.00218481	0.004544821
UPP1	7.751755325	5.84009765	-1.911657675	1.70E-05	5.83E-05
USH1C	3.515434575	5.8544402	2.339005625	4.37E-10	1.14E-08
USP46	5.614218675	4.55000295	-1.064215725	1.56E-09	2.75E-08
VASP	5.871986625	6.917067525	1.0450809	8.56E-08	5.87E-07
VAT1	8.300566925	6.959167625	-1.3413993	4.74E-08	3.66E-07
VAV3	7.33813075	5.644324	-1.69380675	1.50E-10	5.64E-09
VCAM1	3.161240125	4.390672825	1.2294327	1.80E-09	3.07E-08
VCAN	2.39053975	4.10520415	1.7146644	2.23E-09	3.56E-08
VIL1	2.83647955	4.510416475	1.673936925	0.000405787	0.001006199
VILL	4.53555415	7.85225365	3.3166995	7.53E-14	5.23E-11
VIM	6.922921375	7.93622035	1.013298975	6.25E-05	0.000187853
VLDLR	6.675810775	5.384426175	-1.2913846	1.96E-08	1.80E-07
VNN1	2.0000772	3.972716575	1.972639375	3.67E-07	1.98E-06
VOPP1	6.225226825	7.342060525	1.1168337	2.08E-08	1.88E-07
VPS13C	3.01638715	4.284507125	1.268119975	2.36E-11	1.70E-09
VPS4B	8.773603025	7.627965925	-1.1456371	2.07E-10	6.89E-09
VSNL1	7.22849815	4.593164975	-2.635333175	7.54E-09	8.59E-08
WASF1	4.393947425	2.7089546	-1.684992825	3.72E-11	2.18E-09
WDR26	9.1396521	7.615407	-1.5242451	1.05E-09	2.08E-08
WDR47	6.89013535	5.6670497	-1.22308565	8.11E-08	5.63E-07
WFDC1	3.30136205	5.630622725	2.329260675	3.81E-09	5.20E-08
WFDC2	4.119641375	5.809700025	1.69005865	1.49E-11	1.23E-09
WFS1	4.48909755	5.7359615	1.24686395	2.09E-10	6.89E-09
WNT4	6.0224884	4.316650425	-1.705837975	6.82E-09	7.91E-08
WNT5A	7.111101125	5.41940245	-1.691698675	2.31E-07	1.34E-06
WWTR1	6.064307225	4.98726425	-1.077042975	2.90E-08	2.46E-07
XBP1	6.320531775	7.3367854	1.016253625	4.03E-08	3.22E-07
XK	4.022211425	5.9803609	1.958149475	2.50E-11	1.75E-09
YAP1	6.3445379	5.185229275	-1.159308625	3.84E-08	3.09E-07
YBX3	7.68761	6.68442145	-1.00318855	9.08E-10	1.86E-08
YOD1	4.82517175	2.869566625	-1.955605125	1.54E-06	6.93E-06
YWHAH	6.361816325	7.655134725	1.2933184	1.38E-08	1.38E-07
ZBED2	6.542372425	3.781678925	-2.7606935	3.59E-08	2.95E-07
ZBTB20	4.182710475	5.829792925	1.64708245	1.23E-09	2.32E-08
ZBTB5	7.318965575	6.303873675	-1.0150919	9.77E-11	4.16E-09
ZDHHC13	7.972029975	6.415673825	-1.55635615	5.66E-09	6.91E-08
ZFAND5	6.9561311	5.88124755	-1.07488355	6.69E-07	3.33E-06
ZFP36	9.60866345	8.33168075	-1.2769827	1.06E-08	1.12E-07
ZNF185	9.659549675	6.917418275	-2.7421314	1.95E-10	6.63E-09
ZNF273	4.76899365	3.3264531	-1.44254055	1.38E-08	1.38E-07
ZNF365	6.170087675	3.612465425	-2.55762225	3.86E-07	2.06E-06
ZNF426	6.318363425	4.3330826	-1.985280825	1.38E-08	1.38E-07
ZNF430	5.034365025	3.999808975	-1.03455605	3.84E-08	3.09E-07
ZNF750	7.90254155	4.198669875	-3.703871675	1.30E-09	2.44E-08
