# Supplementary material for: Analysis of immune related gene expression profiles and immune cell components in patients with Barrett esophagus
Source: Sci Rep. 2022 Jun 2;12:9209. doi: 10.1038/s41598-022-13200-6 (PMC9163054; doi:10.1038/s41598-022-13200-6)
Supplement: Supplementary file 2 — Supplementary Information 2. [file 41598_2022_13200_MOESM2_ESM.xls]

Supplementary table 2 Immune-related DEGs between BE and NE samples
ID	conMean	treatMean	logFC	pValue	fdr
AZGP1	1.944695375	4.811223175	2.8665278	2.59E-11	1.75E-09
CD1A	5.15577265	3.328253775	-1.827518875	5.01E-13	1.57E-10
CTSE	4.9487876	10.2150799	5.2662923	3.17E-09	4.56E-08
FCGRT	5.083170475	6.671363425	1.58819295	2.28E-10	7.32E-09
HSPA2	6.88554815	4.994384875	-1.891163275	6.91E-11	3.38E-09
ULBP2	6.11112365	4.26109505	-1.8500286	2.58E-07	1.47E-06
PI3	11.0193002	8.210532325	-2.808767875	0.001520678	0.003287523
CXCL14	7.2233667	8.345497925	1.122131225	1.86E-06	8.14E-06
SLPI	11.63551295	10.480301	-1.15521195	2.14E-06	9.23E-06
CXCL3	3.007726825	4.46237965	1.454652825	7.68E-06	2.84E-05
LCN2	10.66504015	9.41464125	-1.2503989	0.000436243	0.001073259
S100A9	12.86490578	8.764713175	-4.1001926	2.58E-11	1.75E-09
S100A8	7.6694178	5.709977575	-1.959440225	0.001913558	0.00403247
S100A12	8.465018975	5.22848645	-3.236532525	1.54E-06	6.93E-06
S100A7	8.183706375	5.7125265	-2.471179875	0.001423324	0.003103546
S100A2	11.96641373	8.49892345	-3.467490275	0.001122984	0.002517488
S100A14	10.88101693	9.579381125	-1.3016358	1.00E-07	6.75E-07
WFDC2	4.119641375	5.809700025	1.69005865	1.49E-11	1.23E-09
A2M	6.20536675	8.358821675	2.153454925	1.77E-10	6.26E-09
NOD2	5.75652175	4.2671209	-1.48940085	5.97E-06	2.26E-05
MUC5AC	4.3769412	8.99237425	4.61543305	6.72E-09	7.88E-08
LTF	3.5140387	6.128869725	2.614831025	3.81E-09	5.20E-08
FABP5	11.948346	10.52689803	-1.421447975	3.94E-06	1.58E-05
FABP4	3.0893385	4.231504125	1.142165625	8.56E-08	5.87E-07
OASL	4.3820137	6.01782205	1.63580835	2.84E-11	1.84E-09
CRABP2	9.4359944	6.69694545	-2.73904895	4.14E-06	1.64E-05
DUOX1	6.936656175	5.2396088	-1.697047375	1.83E-08	1.71E-07
ORM1	2.3687581	4.11345605	1.74469795	7.69E-08	5.41E-07
DUOX2	6.7797239	7.901349925	1.121626025	6.83E-05	0.000203944
PGC	6.759592475	10.83456945	4.074976975	3.99E-09	5.41E-08
MUC4	6.40171745	4.162788375	-2.238929075	1.40E-06	6.36E-06
LYZ	7.71132305	10.7639897	3.05266665	2.46E-08	2.13E-07
WNT5A	7.111101125	5.41940245	-1.691698675	2.31E-07	1.34E-06
TCF7L2	4.345086875	5.516216725	1.17112985	1.79E-11	1.39E-09
DMBT1	4.6108079	6.555297375	1.944489475	1.45E-07	9.15E-07
SPINK5	12.19932403	9.10915035	-3.090173675	8.87E-09	9.86E-08
IL18	8.57789405	5.618764425	-2.959129625	3.02E-10	8.79E-09
LTB4R	5.224689675	4.174137625	-1.05055205	2.42E-06	1.03E-05
IL1A	3.85156525	2.52012135	-1.3314439	5.11E-09	6.43E-08
MAP2K1	7.49479435	6.1879858	-1.30680855	1.98E-09	3.26E-08
HMOX1	6.885164725	5.32258335	-1.562581375	1.56E-06	7.03E-06
ARG2	4.949172275	3.353701025	-1.59547125	5.49E-09	6.77E-08
VIM	6.922921375	7.93622035	1.013298975	6.25E-05	0.000187853
VCAM1	3.161240125	4.390672825	1.2294327	1.80E-09	3.07E-08
ACO1	5.76010535	6.79940535	1.0393	5.58E-10	1.33E-08
CCL14	3.57483815	4.8829417	1.30810355	6.93E-08	4.97E-07
CCL11	3.648383725	5.3850937	1.736709975	3.29E-09	4.70E-08
CXCR4	3.31988495	4.6149337	1.29504875	1.29E-08	1.30E-07
LTBP1	4.536453475	5.634630725	1.09817725	4.39E-10	1.14E-08
PPARG	4.53920295	6.109373075	1.570170125	1.06E-07	7.04E-07
VAV3	7.33813075	5.644324	-1.69380675	1.50E-10	5.64E-09
FOS	4.158973675	5.9232326	1.764258925	1.04E-05	3.74E-05
MALT1	5.6284715	4.1616246	-1.4668469	8.05E-10	1.73E-08
IGKC	4.219055425	5.921735525	1.7026801	3.10E-11	1.93E-09
IGLC1	4.10603385	5.89472345	1.7886896	4.44E-11	2.51E-09
IGLV1-44	3.569581925	4.821263	1.251681075	8.55E-10	1.79E-08
EDN1	3.64239995	4.71763585	1.0752359	5.04E-09	6.41E-08
SEMA3C	2.515179325	3.92612075	1.410941425	8.03E-11	3.72E-09
SEMA4G	2.975317125	4.13021905	1.154901925	3.63E-13	1.38E-10
CCRL2	3.144049125	4.34536445	1.201315325	6.91E-08	4.97E-07
PLAUR	3.576976425	4.872305	1.295328575	2.50E-10	7.79E-09
ROBO1	6.4408248	5.15882495	-1.28199985	3.54E-09	4.95E-08
ADM	8.232999	6.9890443	-1.2439547	1.02E-07	6.81E-07
BMP2	3.642679225	6.02947245	2.386793225	5.77E-12	6.42E-10
BMP4	4.2172818	5.4061458	1.188864	1.12E-08	1.17E-07
CHGA	5.450329275	7.2673727	1.817043425	2.63E-09	3.99E-08
DKK1	7.2029592	4.345308775	-2.857650425	8.08E-06	2.98E-05
EREG	6.411010925	4.1318755	-2.279135425	7.21E-05	0.000213604
GKN1	6.22348905	11.26253218	5.039043125	4.79E-08	3.69E-07
IL12A	3.94733285	2.3810861	-1.56624675	1.64E-11	1.31E-09
IL1RN	8.18664535	6.095172675	-2.091472675	2.74E-08	2.34E-07
LEFTY1	2.4399716	3.462943225	1.022971625	0.000693914	0.001637517
MDK	5.179578075	6.4637817	1.284203625	8.98E-10	1.86E-08
NAMPT	8.59788475	6.688697	-1.90918775	6.62E-11	3.34E-09
NRTN	3.86301895	2.7908621	-1.07215685	1.08E-07	7.17E-07
PDGFA	3.615515275	4.88021075	1.264695475	5.58E-13	1.57E-10
PDGFC	4.512129125	6.088962375	1.57683325	5.58E-10	1.33E-08
PDGFD	3.05048085	5.621738475	2.571257625	1.75E-12	3.14E-10
PTN	6.486311225	4.885012975	-1.60129825	2.92E-10	8.61E-09
REG1A	3.1585852	6.477978225	3.319393025	1.55E-09	2.75E-08
SLURP1	10.53443535	6.320569275	-4.213866075	2.10E-09	3.38E-08
SST	2.422661375	4.86357715	2.440915775	2.26E-09	3.58E-08
TNFSF13	4.283980575	6.28593785	2.001957275	7.09E-10	1.59E-08
APLNR	3.750746975	4.84624335	1.095496375	2.28E-10	7.32E-09
ESRRG	2.782349625	4.74802085	1.965671225	7.47E-05	0.000220808
IL13RA1	6.6598017	5.3720121	-1.2877896	1.06E-10	4.50E-09
IL17RB	2.419677575	3.4691919	1.049514325	5.15E-10	1.28E-08
IL1R2	6.65205335	7.68060875	1.0285554	5.20E-05	0.000159736
INSR	3.467832725	4.619406425	1.1515737	1.34E-13	8.30E-11
NR0B2	3.82023725	5.66701945	1.8467822	8.47E-12	8.70E-10
NR1H3	4.188813675	5.96640595	1.777592275	5.04E-09	6.41E-08
NR2F2	3.5655249	5.5776184	2.0120935	1.29E-12	2.54E-10
NR3C2	3.2637526	5.22061215	1.95685955	3.17E-10	9.10E-09
PTGER2	2.0571068	3.06329235	1.00618555	5.66E-09	6.91E-08
RORA	6.244751925	3.6462427	-2.598509225	2.75E-08	2.34E-07
SDC2	2.967524625	4.12304205	1.155517425	9.08E-09	9.96E-08
TGFBR2	3.68772525	4.853324575	1.165599325	1.00E-08	1.07E-07
TNFRSF14	4.61745995	5.78307225	1.1656123	4.11E-10	1.08E-08
TNFRSF17	1.816340975	3.2648514	1.448510425	1.94E-09	3.26E-08
ICAM2	3.62113655	4.68912385	1.0679873	2.66E-10	8.13E-09
NCK1	7.531523475	6.3084714	-1.223052075	4.03E-08	3.22E-07
PAK6	5.199436825	3.95427995	-1.245156875	1.96E-08	1.80E-07
RASGRP1	5.82886865	4.21285965	-1.616009	9.52E-08	6.45E-07
