# Supplementary material for: Analysis of immune related gene expression profiles and immune cell components in patients with Barrett esophagus
Source: Sci Rep. 2022 Jun 2;12:9209. doi: 10.1038/s41598-022-13200-6 (PMC9163054; doi:10.1038/s41598-022-13200-6)
Supplement: Supplementary file 3 — Supplementary Information 3. [file 41598_2022_13200_MOESM3_ESM.xlsx]

## Sheet: Supplementary table 1
Supplementary table 3 gene importance selected by RF model
Gene	BR	NR	MeanDecreaseAccuracy	MeanDecreaseGini
NAMPT	4.76454	6.76811	7.11508	1.74605
PDGFD	4.68917	6.69252	7.03489	2.14068
CD1A	4.85972	6.2277	6.62608	1.6599
S100A9	4.54292	5.96881	6.36296	1.66711
PGC	3.76496	4.5343	5.80494	0.543458
TNFRSF14	3.77681	4.53011	5.17727	1.46117
INSR	3.77158	4.5082	5.14047	1.58589
MUC5AC	4.83791	3.80081	5.02838	1.41458
BMP2	4.29237	4.23598	4.9794	1.32019
SEMA4G	3.83194	4.91025	4.97657	1.70596
NR2F2	3.90028	3.73145	4.58482	0.893514
SEMA3C	3.95551	2.97192	4.38797	1.12702
LTF	4.01216	2.41497	4.06355	0.506627
MALT1	2.7479	3.98962	4.06111	0.93301
ICAM2	3.18899	2.57387	4.04223	0.533785
PDGFA	1.69727	3.80735	3.95798	0.586294
FABP4	3.58246	1.45846	3.9327	0.329965
TCF7L2	3.20334	3.17554	3.91645	0.848702
CHGA	0.313463	3.97699	3.86469	0.221231
CTSE	2.28999	3.70185	3.78906	0.903412
REG1A	3.72825	0.725755	3.78054	0.312371
IL12A	0.832662	3.51007	3.53276	0.257394
IGLC1	0.833256	3.73851	3.52173	0.48535
MAP2K1	1.94973	2.74903	3.50964	0.352816
OASL	3.93748	-0.272942	3.308	0.353591
IGKC	2.16637	2.66963	3.21938	0.426767
LYZ	2.56286	3.13545	3.07409	0.753498
NR3C2	1.55652	2.49707	2.9972	0.806206
GKN1	2.60829	1.7715	2.93858	0.343253
TNFSF13	2.76341	2.17232	2.89649	0.761327
IGLV144	1.76821	2.26945	2.89411	0.596225
TGFBR2	2.56207	2.30355	2.86738	0.625067
WFDC2	2.61244	1.33676	2.82995	0.477494
AZGP1	2.05621	2.18879	2.76117	0.435096
HSPA2	2.43303	2.73109	2.75438	0.436522
ROBO1	2.11589	1.72591	2.75016	0.0826808
MDK	2.09972	2.44647	2.72807	0.3642
EDN1	2.67397	1.38153	2.71685	0.280033
PLAUR	1.93425	2.29419	2.69786	0.292489
PDGFC	0.989294	2.36798	2.61376	0.241922
NR0B2	-0.0228975	2.60707	2.58882	0.421081
IL17RB	1.60409	2.47709	2.51728	0.249042
PAK6	1.58763	1.62542	2.35527	0.400636
TNFRSF17	1.66597	1.76511	2.30977	0.102712
APLNR	2.08207	0.86909	2.25421	0.134245
NCK1	1.97761	1.17844	2.19668	0.0628674
NR1H3	1.87541	1.37265	2.16224	0.347122
LTBP1	2.20462	0.108282	2.12341	0.0914356
PTN	1.97016	1.50583	2.11263	0.492146
IL18	0.971812	1.54181	2.09729	0.0701168
VAV3	0.026853	2.35706	1.9111	0.293741
DMBT1	-0.236977	2.24413	1.90071	0.194146
SST	0.699426	1.75531	1.83738	0.117155
MUC4	0.0523885	2.08669	1.72932	0.0532695
PTGER2	1.4281	1.13436	1.54358	0.228422
SLURP1	1.20281	0.930906	1.53374	0.0836827
NRTN	0.890001	1.73051	1.51662	0.0427383
RASGRP1	0.500243	1.51359	1.44434	0.0981623
BMP4	-0.700111	1.61403	1.41727	0.163962
WNT5A	0.65384	1.44031	1.37027	0.0678546
S100A8	1.41631	0.378384	1.35077	0.0378019
CXCR4	1.79279	-0.515184	1.31197	0.0621816
FCGRT	1.29666	1.31744	1.30386	0.115114
ARG2	1.26142	-0.0413997	1.18804	0.10034
CCRL2	-0.555639	1.3043	1.08886	0.146913
IL13RA1	0.390912	1.09501	1.0583	0.0906527
A2M	-0.44499	1.82627	1.05668	0.271521
DKK1	0.712863	0.696334	1.03966	0.0899225
ULBP2	1.001	0.359955	1.001	0.0421638
IL1A	-1.38943	1.37147	0.987814	0.0722568
FOS	-0.331077	1.67512	0.972442	0.261249
SDC2	1.72079	-0.923981	0.955918	0.127623
ORM1	1.21772	0.151226	0.936834	0.226634
S100A14	1.11718	-1.001	0.921931	0.0552354
ACO1	1.7567	-0.743618	0.887594	0.277432
PPARG	0.632709	0.500485	0.870146	0.0836175
CXCL14	-0.823871	1.56863	0.825715	0.109527
HMOX1	1.73448	0.0905095	0.789234	0.0976833
CCL11	1.20614	0.0672664	0.562367	0.293486
IL1R2	0.23358	0.542218	0.502679	0.112334
SPINK5	0.854546	-1.00494	0.416025	0.0668321
IL1RN	1.16638	-1.40923	0.369772	0.0486537
S100A7	1.4095	-1.41608	-0.0826782	0.0263238
VCAM1	-0.25278	-0.0783829	-0.173606	0.107214
LTB4R	-0.422933	-0.061338	-0.208615	0.0465521
FABP5	-0.171439	-0.554523	-0.237515	0.141705
NOD2	-1.19634	0.491397	-0.288046	0.225544
S100A2	0.0455962	-1.001	-0.464153	0.0441231
S100A12	-0.205104	-1.242	-0.592552	0.0428468
DUOX2	0.0784469	-0.503142	-0.598406	0.053441
SLPI	0	-0.769728	-0.680749	0.0417741
EREG	0.15211	-0.94824	-0.692031	0.0570634
CCL14	-0.24255	-0.734097	-0.929161	0.0976027
ADM	-0.0422587	-0.957652	-1.11231	0.138934
CRABP2	-0.889362	-0.643011	-1.242	0.091363
PI3	0.77708	-1.30775	-1.269	0.102889
LEFTY1	-1.87977	0.0998923	-1.29691	0.12307
DUOX1	-1.23966	-1.65735	-1.61644	0.0956873
VIM	-2.43605	-0.191029	-1.73102	0.153958
RORA	-0.724468	-1.83545	-1.7344	0.142219
LCN2	-0.360769	-2.14391	-2.10379	0.120866
ESRRG	0.342061	-3.0755	-2.36268	0.273388
CXCL3	-2.00445	-2.38863	-2.97303	0.0686063
